# Supplementary material for: Patterns of spatial genetic structures in Aedes albopictus (Diptera: Culicidae) populations in China
Source: Parasit Vectors. 2019 Nov 21;12:552. doi: 10.1186/s13071-019-3801-4 (PMC6873696; doi:10.1186/s13071-019-3801-4)
Supplement: Supplementary file 1 — Additional file 1: Table S1. The Wolbachia infection status in populations. [file 13071_2019_3801_MOESM1_ESM.xlsx]

## Sheet: Table S1
Additional file 1: Table S1. The Wolbachia infection status in populations.
Population	N	wAlbA	wAlbB	wAlbA and wAlbB	Over all
LS	31	0	0.0322581	0.967742	1
QZ	32	0	0.0625	0.9375	1
BS	22	0.0454545	0	0.954545	1
CM	32	0.0625	0.03125	0.90625	1
ZJ	30	0.166667	0	0.833333	1
MM	28	0.142857	0	0.857143	1
JH	25	0.04	0	0.96	1
SZ	32	0.15625	0	0.84375	1
GZ	32	0.03125	0	0.96875	1
JY	32	0.0625	0.03125	0.90625	1
MZ	32	0	0	1	1
GAZ	30	0.0333333	0	0.966667	1
WZ	23	0.0434783	0.0434783	0.913043	1
RJ	32	0	0.0625	0.9375	1
GY	31	0	0	1	1
CQ	31	0	0	1	1
TN	27	0	0	1	1
MS	30	0.0666667	0	0.933333	1
CS	32	0	0.03125	0.96875	1
NC	30	0	0	1	1
WH	30	0.2	0.0666667	0.733333	1
JZ	27	0	0	1	1
AK	18	0	0.0555556	0.944444	1
LX	31	0.16129	0.0322581	0.806452	1
SX	23	0	0.0434783	0.956522	1
HZ	25	0	0	1	1
ZMD	32	0.09375	0	0.90625	1
KF	31	0.0322581	0.0322581	0.935484	1
LY	30	0.1	0	0.9	1
LF	32	0.03125	0	0.96875	1
SJZ	32	0.03125	0	0.96875	1
TJ	31	0	0	1	1
BJ	21	0.238095	0.047619	0.714286	1
SY	20	0	0	1	1
Total	977	0.0511771	0.0163767	0.932446	1
