# Supplementary material for: Patterns of spatial genetic structures in Aedes albopictus (Diptera: Culicidae) populations in China
Source: Parasit Vectors. 2019 Nov 21;12:552. doi: 10.1186/s13071-019-3801-4 (PMC6873696; doi:10.1186/s13071-019-3801-4)
Supplement: Supplementary file 2 — Additional file 2: Table S2. The pairwise genetic relatedness between individuals. [file 13071_2019_3801_MOESM2_ESM.xlsx]

## Sheet: Table S2
Additional file 2: Table S2. Pairwise relatedness
No. Loci	13
No. Samples	1023
LRM=Lynch & Ritland (1999) estimator - Mean
QGM=Queller and Goodnight (1989) estimator - Mean
Sample 1	Sample 2	Sample 1 pop	Sample 2 pop	LRM	QGM	Kinship/relatedness	note
LS9	LS12	LS	LS	0.148218	0.393955	half sibling	within population
LS1	LS24	LS	LS	0.400373	0.584442	full sibling	within population
LS14	QZ3	LS	QZ	0.238266	0.40685	half sibling	between population
LS22	QZ4	LS	QZ	0.168792	0.440411	half sibling	between population
LS25	QZ5	LS	QZ	0.127663	0.325854	half sibling	between population
LS29	QZ10	LS	QZ	0.256219	0.271085	half sibling	between population
LS2	QZ13	LS	QZ	0.128652	0.280692	half sibling	between population
LS22	QZ16	LS	QZ	0.146708	0.25394	half sibling	between population
QZ14	QZ16	QZ	QZ	0.234263	0.286638	half sibling	within population
QZ6	QZ18	QZ	QZ	0.237792	0.27267	half sibling	within population
QZ19	QZ20	QZ	QZ	0.134257	0.539314	half sibling	within population
LS32	QZ22	LS	QZ	0.18023	0.268616	half sibling	between population
QZ12	QZ22	QZ	QZ	0.157136	0.255628	half sibling	within population
QZ16	QZ25	QZ	QZ	0.172302	0.253835	half sibling	within population
QZ22	QZ27	QZ	QZ	0.147985	0.285309	half sibling	within population
QZ8	QZ28	QZ	QZ	0.129801	0.293705	half sibling	within population
QZ1	QZ29	QZ	QZ	0.237895	0.286213	half sibling	within population
QZ18	QZ29	QZ	QZ	0.148014	0.263078	half sibling	within population
LS19	QZ31	LS	QZ	0.227524	0.289035	half sibling	between population
QZ24	QZ31	QZ	QZ	0.140216	0.434876	half sibling	within population
QZ25	BS1	QZ	BS	0.204973	0.458069	half sibling	between population
LS22	BS2	LS	BS	0.12814	0.374819	half sibling	between population
QZ3	BS2	QZ	BS	0.205906	0.296481	half sibling	between population
LS14	BS3	LS	BS	0.17357	0.428723	half sibling	between population
BS2	BS3	BS	BS	0.242564	0.434655	half sibling	within population
LS25	BS7	LS	BS	0.139546	0.282696	half sibling	between population
QZ5	BS7	QZ	BS	0.13164	0.28529	half sibling	between population
BS2	BS8	BS	BS	0.265852	0.472488	half sibling	within population
BS3	BS8	BS	BS	0.152294	0.281574	half sibling	within population
BS5	BS8	BS	BS	0.161584	0.399781	half sibling	within population
BS8	BS9	BS	BS	0.181311	0.284719	half sibling	within population
QZ14	BS11	QZ	BS	0.175397	0.366303	half sibling	between population
BS4	BS12	BS	BS	0.229217	0.286533	half sibling	within population
LS25	BS13	LS	BS	0.127268	0.254441	half sibling	between population
BS7	BS14	BS	BS	0.201245	0.272359	half sibling	within population
LS5	BS15	LS	BS	0.177991	0.42114	half sibling	between population
QZ31	BS15	QZ	BS	0.212591	0.340622	half sibling	between population
BS8	BS15	BS	BS	0.145116	0.285029	half sibling	within population
QZ21	BS16	QZ	BS	0.168286	0.276729	half sibling	between population
QZ26	BS16	QZ	BS	0.140388	0.309839	half sibling	between population
LS11	BS17	LS	BS	0.128124	0.439399	half sibling	between population
LS32	BS17	LS	BS	0.256313	0.285769	half sibling	between population
BS4	BS18	BS	BS	0.405716	0.413721	half sibling	within population
BS9	BS21	BS	BS	0.218894	0.375757	half sibling	within population
QZ16	CM5	QZ	CM	0.126146	0.344004	half sibling	between population
BS21	CM6	BS	CM	0.132119	0.371215	half sibling	between population
LS32	CM7	LS	CM	0.128899	0.304024	half sibling	between population
BS16	CM7	BS	CM	0.29433	0.279931	half sibling	between population
BS13	CM10	BS	CM	0.185236	0.418704	half sibling	between population
BS13	CM11	BS	CM	0.35737	0.274078	half sibling	between population
LS12	CM12	LS	CM	0.219333	0.263916	half sibling	between population
BS15	CM12	BS	CM	0.12787	0.318762	half sibling	between population
QZ21	CM13	QZ	CM	0.134276	0.276247	half sibling	between population
BS12	CM13	BS	CM	0.196669	0.398951	half sibling	between population
QZ15	CM14	QZ	CM	0.20093	0.276421	half sibling	between population
CM1	CM15	CM	CM	0.145562	0.289107	half sibling	within population
QZ10	CM17	QZ	CM	0.16785	0.353783	half sibling	between population
BS1	CM17	BS	CM	0.175897	0.336744	half sibling	between population
QZ12	CM22	QZ	CM	0.137219	0.268507	half sibling	between population
LS5	CM23	LS	CM	0.127974	0.456339	half sibling	between population
QZ4	CM23	QZ	CM	0.134961	0.328552	half sibling	between population
BS8	CM23	BS	CM	0.148139	0.299986	half sibling	between population
BS15	CM23	BS	CM	0.223613	0.463032	half sibling	between population
LS27	CM25	LS	CM	0.293284	0.307658	half sibling	between population
CM15	CM26	CM	CM	0.217545	0.358991	half sibling	within population
BS16	CM29	BS	CM	0.378653	0.41826	half sibling	between population
CM7	CM29	CM	CM	0.35088	0.327963	half sibling	within population
LS12	CM32	LS	CM	0.206636	0.2637	half sibling	between population
QZ16	ZJ1	QZ	ZJ	0.146102	0.341282	half sibling	between population
QZ16	ZJ2	QZ	ZJ	0.278645	0.375514	half sibling	between population
LS19	ZJ3	LS	ZJ	0.21245	0.311416	half sibling	between population
QZ3	ZJ4	QZ	ZJ	0.143315	0.310781	half sibling	between population
BS2	ZJ4	BS	ZJ	0.206391	0.391301	half sibling	between population
CM14	ZJ7	CM	ZJ	0.153527	0.335959	half sibling	between population
CM28	ZJ7	CM	ZJ	0.274424	0.343389	half sibling	between population
ZJ3	ZJ9	ZJ	ZJ	0.151363	0.496814	half sibling	within population
BS1	ZJ10	BS	ZJ	0.133572	0.446536	half sibling	between population
QZ14	ZJ11	QZ	ZJ	0.147154	0.359822	half sibling	between population
ZJ6	ZJ11	ZJ	ZJ	0.164193	0.394462	half sibling	within population
BS3	ZJ12	BS	ZJ	0.242302	0.429501	half sibling	between population
QZ19	ZJ13	QZ	ZJ	0.17809	0.358992	half sibling	between population
BS7	ZJ13	BS	ZJ	0.208337	0.30545	half sibling	between population
ZJ6	ZJ13	ZJ	ZJ	0.176944	0.398634	half sibling	within population
ZJ11	ZJ13	ZJ	ZJ	0.131054	0.426821	half sibling	within population
QZ27	ZJ16	QZ	ZJ	0.181091	0.319488	half sibling	between population
QZ30	ZJ16	QZ	ZJ	0.28234	0.515764	full sibling	between population
QZ28	ZJ18	QZ	ZJ	0.138264	0.49512	half sibling	between population
BS21	ZJ18	BS	ZJ	0.125372	0.397426	half sibling	between population
ZJ7	ZJ18	ZJ	ZJ	0.170532	0.390658	half sibling	within population
CM28	ZJ20	CM	ZJ	0.127288	0.28958	half sibling	between population
LS29	ZJ21	LS	ZJ	0.211407	0.486568	half sibling	between population
QZ29	ZJ21	QZ	ZJ	0.132595	0.381894	half sibling	between population
BS21	ZJ21	BS	ZJ	0.239646	0.272509	half sibling	between population
BS22	ZJ21	BS	ZJ	0.222528	0.278521	half sibling	between population
CM14	ZJ22	CM	ZJ	0.145246	0.275828	half sibling	between population
CM22	ZJ22	CM	ZJ	0.13742	0.390347	half sibling	between population
ZJ7	ZJ22	ZJ	ZJ	0.218666	0.428383	half sibling	within population
ZJ15	ZJ22	ZJ	ZJ	0.165115	0.466516	half sibling	within population
ZJ18	ZJ22	ZJ	ZJ	0.238344	0.512505	half sibling	within population
BS2	ZJ23	BS	ZJ	0.249338	0.329838	half sibling	between population
BS3	ZJ23	BS	ZJ	0.171571	0.340554	half sibling	between population
BS5	ZJ23	BS	ZJ	0.140353	0.309104	half sibling	between population
ZJ4	ZJ23	ZJ	ZJ	0.172945	0.328504	half sibling	within population
LS12	ZJ24	LS	ZJ	0.152251	0.281604	half sibling	between population
ZJ10	ZJ24	ZJ	ZJ	0.129854	0.356431	half sibling	within population
QZ13	ZJ25	QZ	ZJ	0.144605	0.392321	half sibling	between population
BS13	ZJ25	BS	ZJ	0.131491	0.423149	half sibling	between population
LS16	ZJ26	LS	ZJ	0.161505	0.329129	half sibling	between population
ZJ8	ZJ28	ZJ	ZJ	0.136869	0.273933	half sibling	within population
ZJ24	ZJ28	ZJ	ZJ	0.129453	0.411036	half sibling	within population
QZ16	ZJ29	QZ	ZJ	0.189451	0.251772	half sibling	between population
BS11	ZJ29	BS	ZJ	0.12671	0.32769	half sibling	between population
CM10	ZJ29	CM	ZJ	0.22104	0.452835	half sibling	between population
ZJ2	ZJ29	ZJ	ZJ	0.16274	0.313464	half sibling	within population
ZJ28	ZJ29	ZJ	ZJ	0.12502	0.294461	half sibling	within population
ZJ5	ZJ30	ZJ	ZJ	0.498213	0.629081	full sibling	within population
BS2	ZJ31	BS	ZJ	0.241964	0.275459	half sibling	between population
BS3	ZJ31	BS	ZJ	0.232153	0.418216	half sibling	between population
ZJ4	ZJ31	ZJ	ZJ	0.199324	0.314217	half sibling	within population
ZJ23	ZJ31	ZJ	ZJ	0.310093	0.626392	full sibling	within population
ZJ27	ZJ32	ZJ	ZJ	0.262385	0.283557	half sibling	within population
QZ18	MM1	QZ	MM	0.14517	0.318925	half sibling	between population
ZJ8	MM1	ZJ	MM	0.167815	0.444194	half sibling	between population
ZJ28	MM1	ZJ	MM	0.148375	0.263903	half sibling	between population
QZ14	MM3	QZ	MM	0.175484	0.399453	half sibling	between population
ZJ2	MM3	ZJ	MM	0.222124	0.544196	half sibling	between population
ZJ27	MM3	ZJ	MM	0.13192	0.345907	half sibling	between population
ZJ29	MM3	ZJ	MM	0.126173	0.343287	half sibling	between population
QZ17	MM4	QZ	MM	0.14021	0.428782	half sibling	between population
CM1	MM6	CM	MM	0.141828	0.277628	half sibling	between population
QZ9	MM7	QZ	MM	0.374657	0.275642	half sibling	between population
BS1	MM9	BS	MM	0.160392	0.410384	half sibling	between population
CM6	MM9	CM	MM	0.208477	0.34991	half sibling	between population
ZJ3	MM9	ZJ	MM	0.160287	0.331823	half sibling	between population
ZJ17	MM9	ZJ	MM	0.148611	0.447279	half sibling	between population
ZJ25	MM9	ZJ	MM	0.14684	0.456023	half sibling	between population
ZJ31	MM9	ZJ	MM	0.151359	0.567062	half sibling	between population
CM21	MM10	CM	MM	0.342411	0.416919	half sibling	between population
ZJ30	MM10	ZJ	MM	0.157054	0.396547	half sibling	between population
QZ29	MM11	QZ	MM	0.150119	0.329385	half sibling	between population
QZ17	MM12	QZ	MM	0.169508	0.253116	half sibling	between population
CM10	MM13	CM	MM	0.173398	0.326978	half sibling	between population
ZJ25	MM13	ZJ	MM	0.1646	0.316041	half sibling	between population
LS23	MM15	LS	MM	0.126915	0.28462	half sibling	between population
QZ15	MM15	QZ	MM	0.182049	0.288771	half sibling	between population
CM14	MM15	CM	MM	0.218287	0.265519	half sibling	between population
MM12	MM16	MM	MM	0.226308	0.312191	half sibling	within population
BS2	MM17	BS	MM	0.189747	0.268633	half sibling	between population
ZJ31	MM17	ZJ	MM	0.219642	0.29408	half sibling	between population
QZ26	MM18	QZ	MM	0.14083	0.324635	half sibling	between population
QZ14	MM19	QZ	MM	0.126457	0.252611	half sibling	between population
ZJ2	MM19	ZJ	MM	0.166879	0.423356	half sibling	between population
MM3	MM19	MM	MM	0.181152	0.54376	half sibling	within population
CM23	MM21	CM	MM	0.159509	0.266586	half sibling	between population
QZ21	MM22	QZ	MM	0.202437	0.258758	half sibling	between population
CM32	MM22	CM	MM	0.301196	0.532585	full sibling	between population
LS10	MM23	LS	MM	0.274562	0.281668	half sibling	between population
BS21	MM23	BS	MM	0.190576	0.294279	half sibling	between population
ZJ20	MM23	ZJ	MM	0.21507	0.353422	half sibling	between population
QZ16	MM24	QZ	MM	0.184715	0.25536	half sibling	between population
QZ30	MM24	QZ	MM	0.196982	0.277636	half sibling	between population
ZJ18	MM24	ZJ	MM	0.218593	0.336505	half sibling	between population
BS6	MM25	BS	MM	0.15299	0.290309	half sibling	between population
ZJ28	MM26	ZJ	MM	0.164944	0.449825	half sibling	between population
MM5	MM26	MM	MM	0.15497	0.536997	half sibling	within population
CM30	MM27	CM	MM	0.135652	0.428985	half sibling	between population
ZJ22	MM27	ZJ	MM	0.162628	0.481931	half sibling	between population
ZJ28	MM27	ZJ	MM	0.138206	0.390291	half sibling	between population
MM23	MM27	MM	MM	0.158448	0.379439	half sibling	within population
ZJ17	MM28	ZJ	MM	0.160993	0.396237	half sibling	between population
MM9	MM28	MM	MM	0.178312	0.554237	half sibling	within population
CM14	JH6	CM	JH	0.175896	0.271012	half sibling	between population
MM21	JH6	MM	JH	0.272654	0.476135	half sibling	between population
BS1	JH7	BS	JH	0.130401	0.450237	half sibling	between population
CM22	JH7	CM	JH	0.26025	0.406265	half sibling	between population
ZJ7	JH7	ZJ	JH	0.147533	0.472751	half sibling	between population
QZ4	JH10	QZ	JH	0.145081	0.402732	half sibling	between population
JH6	JH10	JH	JH	0.132316	0.357411	half sibling	within population
QZ28	JH12	QZ	JH	0.129683	0.279053	half sibling	between population
ZJ2	JH12	ZJ	JH	0.159108	0.337725	half sibling	between population
ZJ29	JH12	ZJ	JH	0.152871	0.297423	half sibling	between population
MM3	JH12	MM	JH	0.129811	0.29378	half sibling	between population
MM21	JH12	MM	JH	0.164031	0.281577	half sibling	between population
CM23	JH13	CM	JH	0.134528	0.272194	half sibling	between population
CM31	JH13	CM	JH	0.186252	0.270272	half sibling	between population
MM1	JH14	MM	JH	0.141352	0.250809	half sibling	between population
QZ31	JH15	QZ	JH	0.132789	0.393516	half sibling	between population
JH6	JH16	JH	JH	0.177591	0.32124	half sibling	within population
LS23	JH19	LS	JH	0.171125	0.286652	half sibling	between population
CM21	JH19	CM	JH	0.199424	0.373652	half sibling	between population
MM10	JH19	MM	JH	0.266006	0.443571	half sibling	between population
ZJ22	JH20	ZJ	JH	0.133563	0.329303	half sibling	between population
MM13	JH20	MM	JH	0.15004	0.391767	half sibling	between population
JH15	JH20	JH	JH	0.479443	0.445276	half sibling	within population
QZ26	JH23	QZ	JH	0.160557	0.27179	half sibling	between population
QZ17	JH26	QZ	JH	0.14847	0.340448	half sibling	between population
MM4	JH26	MM	JH	0.143496	0.261075	half sibling	between population
LS32	JH28	LS	JH	0.125378	0.453201	half sibling	between population
CM10	JH28	CM	JH	0.260648	0.379758	half sibling	between population
ZJ2	JH28	ZJ	JH	0.192212	0.281899	half sibling	between population
ZJ29	JH28	ZJ	JH	0.144711	0.288737	half sibling	between population
JH8	JH28	JH	JH	0.180919	0.335234	half sibling	within population
JH12	JH28	JH	JH	0.174344	0.426253	half sibling	within population
QZ14	JH31	QZ	JH	0.127719	0.364079	half sibling	between population
BS21	SZ1	BS	SZ	0.228544	0.520731	half sibling	between population
ZJ24	SZ1	ZJ	SZ	0.143279	0.259911	half sibling	between population
JH26	SZ2	JH	SZ	0.216252	0.368042	half sibling	between population
QZ31	SZ3	QZ	SZ	0.225911	0.420583	half sibling	between population
ZJ3	SZ3	ZJ	SZ	0.134652	0.256611	half sibling	between population
BS22	SZ4	BS	SZ	0.13588	0.270935	half sibling	between population
ZJ4	SZ5	ZJ	SZ	0.135751	0.378066	half sibling	between population
ZJ23	SZ5	ZJ	SZ	0.179025	0.331808	half sibling	between population
ZJ31	SZ5	ZJ	SZ	0.227073	0.456814	half sibling	between population
MM17	SZ5	MM	SZ	0.143825	0.404206	half sibling	between population
BS3	SZ7	BS	SZ	0.137447	0.309289	half sibling	between population
BS22	SZ7	BS	SZ	0.145872	0.262388	half sibling	between population
CM17	SZ7	CM	SZ	0.126394	0.280215	half sibling	between population
CM13	SZ8	CM	SZ	0.278459	0.352109	half sibling	between population
ZJ8	SZ8	ZJ	SZ	0.33525	0.421203	half sibling	between population
JH10	SZ10	JH	SZ	0.192118	0.385309	half sibling	between population
CM8	SZ11	CM	SZ	0.173382	0.343875	half sibling	between population
CM17	SZ11	CM	SZ	0.136918	0.284298	half sibling	between population
ZJ28	SZ11	ZJ	SZ	0.140003	0.329343	half sibling	between population
SZ4	SZ11	SZ	SZ	0.126844	0.266545	half sibling	within population
ZJ20	SZ12	ZJ	SZ	0.22742	0.527322	half sibling	between population
MM3	SZ12	MM	SZ	0.168354	0.341324	half sibling	between population
MM19	SZ12	MM	SZ	0.16049	0.324068	half sibling	between population
MM6	SZ13	MM	SZ	0.172637	0.28686	half sibling	between population
SZ7	SZ13	SZ	SZ	0.126267	0.420778	half sibling	within population
SZ10	SZ13	SZ	SZ	0.213372	0.406501	half sibling	within population
SZ11	SZ13	SZ	SZ	0.130595	0.354465	half sibling	within population
LS9	SZ14	LS	SZ	0.177399	0.315679	half sibling	between population
ZJ14	SZ14	ZJ	SZ	0.169386	0.389334	half sibling	between population
SZ5	SZ15	SZ	SZ	0.255659	0.265138	half sibling	within population
ZJ20	SZ16	ZJ	SZ	0.132231	0.436666	half sibling	between population
MM14	SZ16	MM	SZ	0.267913	0.442884	half sibling	between population
MM24	SZ16	MM	SZ	0.161563	0.312408	half sibling	between population
JH26	SZ16	JH	SZ	0.300581	0.339743	half sibling	between population
QZ16	SZ17	QZ	SZ	0.141051	0.33131	half sibling	between population
QZ25	SZ17	QZ	SZ	0.303273	0.291333	half sibling	between population
QZ28	SZ17	QZ	SZ	0.223837	0.33329	half sibling	between population
CM10	SZ17	CM	SZ	0.135378	0.284515	half sibling	between population
MM24	SZ17	MM	SZ	0.245916	0.365396	half sibling	between population
JH28	SZ17	JH	SZ	0.176515	0.292866	half sibling	between population
QZ16	SZ18	QZ	SZ	0.139501	0.416281	half sibling	between population
QZ30	SZ18	QZ	SZ	0.147358	0.401307	half sibling	between population
BS3	SZ18	BS	SZ	0.293606	0.250736	half sibling	between population
BS22	SZ18	BS	SZ	0.125451	0.300116	half sibling	between population
ZJ28	SZ18	ZJ	SZ	0.130969	0.314548	half sibling	between population
SZ7	SZ18	SZ	SZ	0.164577	0.397475	half sibling	within population
SZ13	SZ18	SZ	SZ	0.132117	0.458147	half sibling	within population
SZ14	SZ18	SZ	SZ	0.225152	0.541875	half sibling	within population
ZJ10	SZ19	ZJ	SZ	0.15754	0.302419	half sibling	between population
SZ9	SZ19	SZ	SZ	0.158584	0.317543	half sibling	within population
SZ17	SZ19	SZ	SZ	0.135705	0.322484	half sibling	within population
LS1	SZ20	LS	SZ	0.193543	0.379108	half sibling	between population
QZ13	SZ20	QZ	SZ	0.162359	0.508081	half sibling	between population
CM17	SZ20	CM	SZ	0.150174	0.279147	half sibling	between population
ZJ8	SZ20	ZJ	SZ	0.138858	0.52295	half sibling	between population
MM7	SZ20	MM	SZ	0.12723	0.264765	half sibling	between population
MM26	SZ20	MM	SZ	0.134133	0.354578	half sibling	between population
SZ2	SZ20	SZ	SZ	0.171306	0.444021	half sibling	within population
LS2	SZ21	LS	SZ	0.158228	0.272959	half sibling	between population
QZ12	SZ21	QZ	SZ	0.184805	0.263532	half sibling	between population
QZ13	SZ21	QZ	SZ	0.136506	0.284078	half sibling	between population
BS22	SZ21	BS	SZ	0.126778	0.332284	half sibling	between population
CM17	SZ21	CM	SZ	0.187457	0.304445	half sibling	between population
CM32	SZ21	CM	SZ	0.147292	0.260387	half sibling	between population
BS2	SZ22	BS	SZ	0.237246	0.427849	half sibling	between population
BS3	SZ22	BS	SZ	0.179037	0.344544	half sibling	between population
BS16	SZ22	BS	SZ	0.346799	0.305565	half sibling	between population
CM10	SZ22	CM	SZ	0.149112	0.335951	half sibling	between population
CM29	SZ22	CM	SZ	0.372402	0.352596	half sibling	between population
ZJ23	SZ22	ZJ	SZ	0.168213	0.503506	half sibling	between population
ZJ31	SZ22	ZJ	SZ	0.22221	0.494154	half sibling	between population
LS22	SZ23	LS	SZ	0.152381	0.329974	half sibling	between population
QZ16	SZ23	QZ	SZ	0.180535	0.301483	half sibling	between population
ZJ10	SZ23	ZJ	SZ	0.144742	0.313682	half sibling	between population
ZJ24	SZ24	ZJ	SZ	0.193051	0.458652	half sibling	between population
SZ11	SZ24	SZ	SZ	0.159091	0.345916	half sibling	within population
SZ15	SZ24	SZ	SZ	0.255885	0.299624	half sibling	within population
QZ2	SZ25	QZ	SZ	0.188313	0.427962	half sibling	between population
ZJ27	SZ25	ZJ	SZ	0.226217	0.329557	half sibling	between population
ZJ32	SZ25	ZJ	SZ	0.255709	0.311668	half sibling	between population
QZ2	SZ26	QZ	SZ	0.193129	0.39818	half sibling	between population
QZ7	SZ26	QZ	SZ	0.151142	0.319601	half sibling	between population
ZJ19	SZ26	ZJ	SZ	0.130884	0.266908	half sibling	between population
QZ8	SZ27	QZ	SZ	0.147995	0.359443	half sibling	between population
QZ7	SZ28	QZ	SZ	0.130755	0.345702	half sibling	between population
CM17	SZ28	CM	SZ	0.260558	0.298356	half sibling	between population
MM3	SZ28	MM	SZ	0.164051	0.282427	half sibling	between population
SZ2	SZ28	SZ	SZ	0.127686	0.382274	half sibling	within population
SZ5	SZ28	SZ	SZ	0.137565	0.327974	half sibling	within population
SZ11	SZ28	SZ	SZ	0.193343	0.368604	half sibling	within population
SZ18	SZ28	SZ	SZ	0.129965	0.419638	half sibling	within population
SZ20	SZ28	SZ	SZ	0.186717	0.39086	half sibling	within population
SZ21	SZ28	SZ	SZ	0.191998	0.268627	half sibling	within population
QZ2	SZ29	QZ	SZ	0.145399	0.493045	half sibling	between population
QZ28	SZ29	QZ	SZ	0.237004	0.282518	half sibling	between population
SZ17	SZ29	SZ	SZ	0.175444	0.257113	half sibling	within population
SZ19	SZ29	SZ	SZ	0.318239	0.476429	half sibling	within population
QZ4	SZ30	QZ	SZ	0.190094	0.366839	half sibling	between population
ZJ25	SZ30	ZJ	SZ	0.132685	0.324696	half sibling	between population
JH22	SZ30	JH	SZ	0.183219	0.388366	half sibling	between population
ZJ15	SZ31	ZJ	SZ	0.130628	0.37943	half sibling	between population
MM13	SZ31	MM	SZ	0.170231	0.422079	half sibling	between population
LS32	SZ32	LS	SZ	0.254369	0.296309	half sibling	between population
SZ25	SZ32	SZ	SZ	0.246576	0.295404	half sibling	within population
JH12	GZ2	JH	GZ	0.207674	0.271017	half sibling	between population
LS9	GZ4	LS	GZ	0.146673	0.283554	half sibling	between population
QZ14	GZ4	QZ	GZ	0.136429	0.259534	half sibling	between population
ZJ6	GZ4	ZJ	GZ	0.173392	0.294174	half sibling	between population
ZJ20	GZ4	ZJ	GZ	0.212362	0.445543	half sibling	between population
ZJ23	GZ4	ZJ	GZ	0.146507	0.369293	half sibling	between population
ZJ24	GZ4	ZJ	GZ	0.127994	0.434186	half sibling	between population
ZJ28	GZ4	ZJ	GZ	0.176989	0.289051	half sibling	between population
ZJ29	GZ4	ZJ	GZ	0.164191	0.565348	half sibling	between population
MM9	GZ4	MM	GZ	0.160223	0.515453	half sibling	between population
SZ16	GZ4	SZ	GZ	0.125373	0.32439	half sibling	between population
GZ3	GZ4	GZ	GZ	0.140918	0.53266	half sibling	within population
LS12	GZ5	LS	GZ	0.125225	0.445864	half sibling	between population
LS20	GZ5	LS	GZ	0.158172	0.256231	half sibling	between population
ZJ28	GZ5	ZJ	GZ	0.150354	0.313035	half sibling	between population
ZJ29	GZ5	ZJ	GZ	0.218859	0.652171	half sibling	between population
MM1	GZ5	MM	GZ	0.129678	0.336108	half sibling	between population
MM9	GZ5	MM	GZ	0.125672	0.439262	half sibling	between population
JH6	GZ5	JH	GZ	0.158139	0.317115	half sibling	between population
JH10	GZ5	JH	GZ	0.184089	0.317814	half sibling	between population
SZ1	GZ5	SZ	GZ	0.128787	0.356637	half sibling	between population
SZ20	GZ5	SZ	GZ	0.133069	0.34559	half sibling	between population
GZ4	GZ5	GZ	GZ	0.209634	0.603652	half sibling	within population
QZ22	GZ6	QZ	GZ	0.165761	0.346715	half sibling	between population
QZ27	GZ6	QZ	GZ	0.126305	0.322857	half sibling	between population
CM30	GZ6	CM	GZ	0.187265	0.274416	half sibling	between population
ZJ3	GZ6	ZJ	GZ	0.15082	0.484926	half sibling	between population
ZJ4	GZ7	ZJ	GZ	0.153352	0.340135	half sibling	between population
ZJ17	GZ7	ZJ	GZ	0.203789	0.293141	half sibling	between population
ZJ23	GZ7	ZJ	GZ	0.279007	0.519232	full sibling	between population
ZJ31	GZ7	ZJ	GZ	0.272428	0.405598	half sibling	between population
MM17	GZ7	MM	GZ	0.207543	0.435577	half sibling	between population
SZ5	GZ7	SZ	GZ	0.169312	0.436252	half sibling	between population
SZ22	GZ7	SZ	GZ	0.148255	0.341802	half sibling	between population
GZ3	GZ7	GZ	GZ	0.166422	0.304026	half sibling	within population
CM21	GZ8	CM	GZ	0.241957	0.345962	half sibling	between population
JH6	GZ8	JH	GZ	0.136974	0.333739	half sibling	between population
SZ1	GZ8	SZ	GZ	0.157063	0.339592	half sibling	between population
SZ23	GZ8	SZ	GZ	0.137808	0.394324	half sibling	between population
GZ5	GZ8	GZ	GZ	0.16314	0.4348	half sibling	within population
MM22	GZ9	MM	GZ	0.250678	0.25031	half sibling	between population
SZ14	GZ9	SZ	GZ	0.162098	0.252866	half sibling	between population
SZ18	GZ9	SZ	GZ	0.305264	0.283155	half sibling	between population
QZ1	GZ10	QZ	GZ	0.188403	0.262791	half sibling	between population
QZ18	GZ10	QZ	GZ	0.198869	0.315448	half sibling	between population
BS21	GZ10	BS	GZ	0.171156	0.307463	half sibling	between population
QZ14	GZ11	QZ	GZ	0.179557	0.297029	half sibling	between population
QZ22	GZ11	QZ	GZ	0.133731	0.261239	half sibling	between population
CM7	GZ11	CM	GZ	0.134697	0.383039	half sibling	between population
SZ25	GZ11	SZ	GZ	0.145209	0.291498	half sibling	between population
ZJ27	GZ12	ZJ	GZ	0.151292	0.278954	half sibling	between population
MM1	GZ12	MM	GZ	0.169236	0.348055	half sibling	between population
MM26	GZ12	MM	GZ	0.171644	0.309761	half sibling	between population
MM7	GZ13	MM	GZ	0.168878	0.481582	half sibling	between population
SZ14	GZ13	SZ	GZ	0.135151	0.318239	half sibling	between population
ZJ29	GZ14	ZJ	GZ	0.254118	0.284675	half sibling	between population
MM4	GZ14	MM	GZ	0.271847	0.333471	half sibling	between population
SZ29	GZ14	SZ	GZ	0.140573	0.493201	half sibling	between population
QZ4	GZ15	QZ	GZ	0.131254	0.453297	half sibling	between population
BS8	GZ15	BS	GZ	0.161332	0.288266	half sibling	between population
CM23	GZ15	CM	GZ	0.184003	0.334718	half sibling	between population
ZJ6	GZ15	ZJ	GZ	0.159112	0.25507	half sibling	between population
ZJ23	GZ15	ZJ	GZ	0.175898	0.37397	half sibling	between population
ZJ25	GZ15	ZJ	GZ	0.149244	0.378532	half sibling	between population
MM13	GZ15	MM	GZ	0.128221	0.448746	half sibling	between population
SZ20	GZ15	SZ	GZ	0.136713	0.465652	half sibling	between population
GZ4	GZ15	GZ	GZ	0.175759	0.326663	half sibling	within population
GZ5	GZ15	GZ	GZ	0.169601	0.475229	half sibling	within population
LS19	GZ16	LS	GZ	0.126366	0.311941	half sibling	between population
QZ1	GZ16	QZ	GZ	0.171707	0.470318	half sibling	between population
QZ24	GZ16	QZ	GZ	0.152851	0.31926	half sibling	between population
CM30	GZ16	CM	GZ	0.131181	0.304154	half sibling	between population
SZ28	GZ16	SZ	GZ	0.160864	0.257118	half sibling	between population
CM32	GZ17	CM	GZ	0.125045	0.341704	half sibling	between population
SZ22	GZ17	SZ	GZ	0.334897	0.344121	half sibling	between population
CM11	GZ18	CM	GZ	0.150562	0.329896	half sibling	between population
SZ13	GZ18	SZ	GZ	0.203879	0.278187	half sibling	between population
CM22	GZ19	CM	GZ	0.147135	0.420714	half sibling	between population
ZJ19	GZ19	ZJ	GZ	0.155798	0.425802	half sibling	between population
ZJ30	GZ19	ZJ	GZ	0.20476	0.405017	half sibling	between population
JH19	GZ19	JH	GZ	0.239798	0.262579	half sibling	between population
SZ26	GZ19	SZ	GZ	0.207233	0.450342	half sibling	between population
LS29	GZ20	LS	GZ	0.143097	0.313636	half sibling	between population
ZJ8	GZ20	ZJ	GZ	0.140629	0.393679	half sibling	between population
ZJ28	GZ20	ZJ	GZ	0.187692	0.270646	half sibling	between population
MM1	GZ20	MM	GZ	0.142997	0.269455	half sibling	between population
GZ4	GZ20	GZ	GZ	0.126796	0.296717	half sibling	within population
GZ5	GZ20	GZ	GZ	0.145098	0.415047	half sibling	within population
LS11	GZ21	LS	GZ	0.178495	0.365275	half sibling	between population
LS12	GZ21	LS	GZ	0.152704	0.281319	half sibling	between population
LS14	GZ21	LS	GZ	0.209669	0.400346	half sibling	between population
MM24	GZ21	MM	GZ	0.183312	0.307193	half sibling	between population
BS10	GZ22	BS	GZ	0.170094	0.287872	half sibling	between population
CM14	GZ22	CM	GZ	0.132664	0.352359	half sibling	between population
CM17	GZ22	CM	GZ	0.131282	0.447907	half sibling	between population
CM31	GZ22	CM	GZ	0.314347	0.332745	half sibling	between population
ZJ22	GZ22	ZJ	GZ	0.133149	0.252684	half sibling	between population
SZ14	GZ22	SZ	GZ	0.22092	0.356502	half sibling	between population
GZ15	GZ22	GZ	GZ	0.133325	0.379986	half sibling	within population
ZJ6	GZ24	ZJ	GZ	0.129547	0.257717	half sibling	between population
BS13	GZ25	BS	GZ	0.211341	0.289681	half sibling	between population
MM19	GZ25	MM	GZ	0.234595	0.278219	half sibling	between population
MM24	GZ25	MM	GZ	0.165013	0.342981	half sibling	between population
MM27	GZ25	MM	GZ	0.143043	0.273295	half sibling	between population
QZ8	GZ27	QZ	GZ	0.150115	0.375418	half sibling	between population
CM5	GZ27	CM	GZ	0.215189	0.498934	half sibling	between population
CM30	GZ27	CM	GZ	0.205033	0.461504	half sibling	between population
SZ31	GZ27	SZ	GZ	0.187016	0.33338	half sibling	between population
QZ32	GZ28	QZ	GZ	0.144979	0.292816	half sibling	between population
CM10	GZ28	CM	GZ	0.151887	0.473958	half sibling	between population
MM28	GZ28	MM	GZ	0.150351	0.305145	half sibling	between population
ZJ20	GZ29	ZJ	GZ	0.149832	0.270074	half sibling	between population
GZ4	GZ29	GZ	GZ	0.154473	0.25028	half sibling	within population
GZ6	GZ29	GZ	GZ	0.159119	0.406463	half sibling	within population
QZ4	GZ30	QZ	GZ	0.167894	0.450328	half sibling	between population
CM14	GZ30	CM	GZ	0.127317	0.389572	half sibling	between population
JH15	GZ30	JH	GZ	0.148702	0.325579	half sibling	between population
LS8	GZ31	LS	GZ	0.125245	0.301107	half sibling	between population
ZJ7	GZ31	ZJ	GZ	0.261981	0.379203	half sibling	between population
GZ16	GZ31	GZ	GZ	0.127264	0.294327	half sibling	within population
GZ19	GZ31	GZ	GZ	0.130693	0.426009	half sibling	within population
BS13	GZ32	BS	GZ	0.157074	0.303469	half sibling	between population
ZJ21	GZ32	ZJ	GZ	0.278704	0.338033	half sibling	between population
ZJ27	GZ32	ZJ	GZ	0.184974	0.323499	half sibling	between population
MM15	GZ32	MM	GZ	0.166953	0.268634	half sibling	between population
GZ12	GZ32	GZ	GZ	0.141655	0.257162	half sibling	within population
SZ9	JY2	SZ	JY	0.204817	0.437368	half sibling	between population
SZ27	JY2	SZ	JY	0.196666	0.259169	half sibling	between population
CM1	JY3	CM	JY	0.217227	0.255218	half sibling	between population
CM15	JY3	CM	JY	0.165365	0.373297	half sibling	between population
CM28	JY3	CM	JY	0.297973	0.315355	half sibling	between population
ZJ7	JY3	ZJ	JY	0.265385	0.323269	half sibling	between population
ZJ9	JY3	ZJ	JY	0.228715	0.315842	half sibling	between population
GZ31	JY3	GZ	JY	0.324898	0.369381	half sibling	between population
QZ4	JY4	QZ	JY	0.150474	0.290258	half sibling	between population
QZ13	JY4	QZ	JY	0.125271	0.258692	half sibling	between population
MM13	JY4	MM	JY	0.130635	0.368786	half sibling	between population
MM24	JY4	MM	JY	0.159157	0.337265	half sibling	between population
SZ11	JY4	SZ	JY	0.14399	0.26869	half sibling	between population
SZ30	JY4	SZ	JY	0.187909	0.44846	half sibling	between population
GZ27	JY4	GZ	JY	0.192421	0.379938	half sibling	between population
BS3	JY5	BS	JY	0.141809	0.419486	half sibling	between population
BS22	JY5	BS	JY	0.246681	0.417236	half sibling	between population
CM17	JY5	CM	JY	0.138434	0.268264	half sibling	between population
ZJ19	JY5	ZJ	JY	0.127272	0.348476	half sibling	between population
GZ16	JY5	GZ	JY	0.189526	0.446739	half sibling	between population
GZ31	JY5	GZ	JY	0.140868	0.253722	half sibling	between population
CM11	JY6	CM	JY	0.152813	0.366065	half sibling	between population
GZ18	JY6	GZ	JY	0.217658	0.293101	half sibling	between population
BS1	JY7	BS	JY	0.126953	0.377015	half sibling	between population
BS3	JY7	BS	JY	0.151649	0.347379	half sibling	between population
ZJ4	JY7	ZJ	JY	0.142758	0.365406	half sibling	between population
ZJ23	JY7	ZJ	JY	0.216695	0.598733	half sibling	between population
ZJ29	JY7	ZJ	JY	0.183142	0.276716	half sibling	between population
ZJ31	JY7	ZJ	JY	0.287285	0.638088	full sibling	between population
MM17	JY7	MM	JY	0.307559	0.424572	half sibling	between population
SZ5	JY7	SZ	JY	0.176294	0.423554	half sibling	between population
SZ22	JY7	SZ	JY	0.1341	0.443052	half sibling	between population
GZ7	JY7	GZ	JY	0.175546	0.337579	half sibling	between population
GZ10	JY7	GZ	JY	0.152718	0.415476	half sibling	between population
JY5	JY8	JY	JY	0.187357	0.251171	half sibling	within population
MM4	JY9	MM	JY	0.234946	0.305928	half sibling	between population
GZ14	JY9	GZ	JY	0.26739	0.253068	half sibling	between population
GZ29	JY9	GZ	JY	0.128581	0.327159	half sibling	between population
GZ3	JY10	GZ	JY	0.179428	0.271425	half sibling	between population
GZ10	JY10	GZ	JY	0.224607	0.51117	half sibling	between population
QZ12	JY11	QZ	JY	0.203273	0.30217	half sibling	between population
BS10	JY11	BS	JY	0.236824	0.428715	half sibling	between population
ZJ14	JY11	ZJ	JY	0.230111	0.339135	half sibling	between population
JH22	JY11	JH	JY	0.210636	0.311402	half sibling	between population
SZ14	JY11	SZ	JY	0.260457	0.453858	half sibling	between population
GZ13	JY11	GZ	JY	0.175431	0.357137	half sibling	between population
GZ22	JY11	GZ	JY	0.308262	0.43731	half sibling	between population
CM27	JY12	CM	JY	0.228303	0.324845	half sibling	between population
JH10	JY12	JH	JY	0.167118	0.341597	half sibling	between population
QZ30	JY13	QZ	JY	0.358218	0.529215	full sibling	between population
ZJ16	JY13	ZJ	JY	0.215524	0.346108	half sibling	between population
JH26	JY13	JH	JY	0.263421	0.340579	half sibling	between population
SZ16	JY13	SZ	JY	0.332408	0.398304	half sibling	between population
QZ2	JY14	QZ	JY	0.169126	0.309925	half sibling	between population
ZJ1	JY14	ZJ	JY	0.128462	0.380233	half sibling	between population
SZ19	JY14	SZ	JY	0.142374	0.386733	half sibling	between population
SZ25	JY14	SZ	JY	0.127227	0.270119	half sibling	between population
SZ27	JY14	SZ	JY	0.144881	0.355302	half sibling	between population
GZ23	JY14	GZ	JY	0.196532	0.378165	half sibling	between population
JY2	JY14	JY	JY	0.127274	0.465496	half sibling	within population
BS7	JY15	BS	JY	0.162081	0.256233	half sibling	between population
ZJ20	JY15	ZJ	JY	0.185151	0.457424	half sibling	between population
SZ30	JY15	SZ	JY	0.149471	0.339258	half sibling	between population
LS9	JY16	LS	JY	0.294965	0.352484	half sibling	between population
CM14	JY16	CM	JY	0.15128	0.332812	half sibling	between population
JH7	JY16	JH	JY	0.126395	0.424734	half sibling	between population
JH13	JY16	JH	JY	0.184311	0.35511	half sibling	between population
SZ14	JY16	SZ	JY	0.171562	0.31622	half sibling	between population
CM10	JY17	CM	JY	0.178372	0.357634	half sibling	between population
ZJ21	JY17	ZJ	JY	0.182003	0.328299	half sibling	between population
GZ10	JY17	GZ	JY	0.173118	0.31643	half sibling	between population
QZ22	JY18	QZ	JY	0.183068	0.294249	half sibling	between population
MM24	JY18	MM	JY	0.1256	0.251394	half sibling	between population
GZ21	JY18	GZ	JY	0.172523	0.378608	half sibling	between population
LS12	JY19	LS	JY	0.167836	0.252147	half sibling	between population
LS21	JY19	LS	JY	0.143051	0.390949	half sibling	between population
QZ19	JY19	QZ	JY	0.161585	0.417918	half sibling	between population
GZ14	JY19	GZ	JY	0.296756	0.364312	half sibling	between population
GZ21	JY19	GZ	JY	0.139036	0.337212	half sibling	between population
BS7	JY21	BS	JY	0.158443	0.281216	half sibling	between population
CM21	JY21	CM	JY	0.213647	0.259925	half sibling	between population
ZJ22	JY21	ZJ	JY	0.1432	0.420307	half sibling	between population
ZJ30	JY21	ZJ	JY	0.197206	0.352595	half sibling	between population
SZ28	JY21	SZ	JY	0.152048	0.289825	half sibling	between population
GZ19	JY21	GZ	JY	0.332929	0.520088	full sibling	between population
QZ25	JY22	QZ	JY	0.189292	0.492208	half sibling	between population
SZ17	JY22	SZ	JY	0.197193	0.403465	half sibling	between population
SZ29	JY22	SZ	JY	0.318485	0.379725	half sibling	between population
GZ12	JY23	GZ	JY	0.173239	0.388275	half sibling	between population
LS30	JY24	LS	JY	0.126871	0.353924	half sibling	between population
SZ2	JY24	SZ	JY	0.156646	0.29774	half sibling	between population
JY14	JY24	JY	JY	0.147351	0.426419	half sibling	within population
SZ19	JY25	SZ	JY	0.270739	0.27026	half sibling	between population
SZ23	JY25	SZ	JY	0.222524	0.386224	half sibling	between population
JY19	JY25	JY	JY	0.2098	0.347273	half sibling	within population
QZ13	JY26	QZ	JY	0.221658	0.350903	half sibling	between population
BS22	JY26	BS	JY	0.150236	0.445617	half sibling	between population
CM29	JY26	CM	JY	0.382553	0.360543	half sibling	between population
ZJ16	JY26	ZJ	JY	0.30308	0.318173	half sibling	between population
MM20	JY26	MM	JY	0.384535	0.303095	half sibling	between population
SZ14	JY26	SZ	JY	0.21431	0.309202	half sibling	between population
SZ22	JY26	SZ	JY	0.34775	0.252838	half sibling	between population
GZ17	JY26	GZ	JY	0.346917	0.278786	half sibling	between population
QZ4	JY27	QZ	JY	0.235145	0.329498	half sibling	between population
QZ32	JY27	QZ	JY	0.184499	0.321858	half sibling	between population
CM7	JY27	CM	JY	0.183385	0.407662	half sibling	between population
JH29	JY27	JH	JY	0.24783	0.310089	half sibling	between population
JY4	JY27	JY	JY	0.159961	0.251737	half sibling	within population
CM1	JY28	CM	JY	0.156007	0.352763	half sibling	between population
ZJ22	JY28	ZJ	JY	0.283824	0.446988	half sibling	between population
JH28	JY28	JH	JY	0.153387	0.306146	half sibling	between population
GZ18	JY28	GZ	JY	0.125315	0.37365	half sibling	between population
JY14	JY28	JY	JY	0.183308	0.295077	half sibling	within population
LS14	JY29	LS	JY	0.12725	0.275647	half sibling	between population
QZ16	JY29	QZ	JY	0.308383	0.408982	half sibling	between population
QZ25	JY29	QZ	JY	0.183912	0.262477	half sibling	between population
BS11	JY29	BS	JY	0.161321	0.274463	half sibling	between population
BS13	JY29	BS	JY	0.1911	0.356986	half sibling	between population
CM10	JY29	CM	JY	0.320716	0.487421	half sibling	between population
ZJ1	JY29	ZJ	JY	0.156263	0.399211	half sibling	between population
ZJ2	JY29	ZJ	JY	0.299152	0.434986	half sibling	between population
ZJ3	JY29	ZJ	JY	0.144482	0.538862	half sibling	between population
ZJ29	JY29	ZJ	JY	0.267471	0.609209	full sibling	between population
MM3	JY29	MM	JY	0.222391	0.438081	half sibling	between population
MM8	JY29	MM	JY	0.128196	0.296145	half sibling	between population
MM19	JY29	MM	JY	0.190627	0.327585	half sibling	between population
SZ17	JY29	SZ	JY	0.160773	0.442598	half sibling	between population
SZ22	JY29	SZ	JY	0.170335	0.31176	half sibling	between population
SZ23	JY29	SZ	JY	0.178311	0.425014	half sibling	between population
GZ10	JY29	GZ	JY	0.144549	0.573978	half sibling	between population
GZ25	JY29	GZ	JY	0.221934	0.404952	half sibling	between population
BS2	JY30	BS	JY	0.301749	0.507601	full sibling	between population
BS3	JY30	BS	JY	0.221278	0.33228	half sibling	between population
ZJ4	JY30	ZJ	JY	0.225979	0.379865	half sibling	between population
ZJ23	JY30	ZJ	JY	0.288352	0.540194	full sibling	between population
ZJ31	JY30	ZJ	JY	0.324654	0.565817	full sibling	between population
MM17	JY30	MM	JY	0.255719	0.45654	half sibling	between population
SZ5	JY30	SZ	JY	0.204454	0.39329	half sibling	between population
SZ22	JY30	SZ	JY	0.181216	0.437037	half sibling	between population
GZ7	JY30	GZ	JY	0.261545	0.446513	half sibling	between population
JY7	JY30	JY	JY	0.243762	0.578914	half sibling	within population
ZJ9	JY31	ZJ	JY	0.229905	0.298411	half sibling	between population
ZJ24	JY31	ZJ	JY	0.280454	0.49243	half sibling	between population
MM8	JY31	MM	JY	0.182276	0.251528	half sibling	between population
SZ24	JY31	SZ	JY	0.137267	0.258128	half sibling	between population
GZ1	JY31	GZ	JY	0.16545	0.376988	half sibling	between population
JY3	JY31	JY	JY	0.251574	0.269652	half sibling	within population
JY25	JY31	JY	JY	0.154041	0.275097	half sibling	within population
QZ4	JY32	QZ	JY	0.212077	0.400998	half sibling	between population
CM2	JY32	CM	JY	0.164204	0.256681	half sibling	between population
ZJ16	JY32	ZJ	JY	0.15116	0.258186	half sibling	between population
SZ11	JY32	SZ	JY	0.137274	0.361785	half sibling	between population
SZ23	JY32	SZ	JY	0.18644	0.484446	half sibling	between population
SZ30	JY32	SZ	JY	0.188556	0.476352	half sibling	between population
JY22	JY32	JY	JY	0.134284	0.34955	half sibling	within population
QZ16	MZ1	QZ	MZ	0.24639	0.318248	half sibling	between population
QZ25	MZ1	QZ	MZ	0.18746	0.293259	half sibling	between population
CM10	MZ1	CM	MZ	0.216115	0.352008	half sibling	between population
ZJ2	MZ1	ZJ	MZ	0.198	0.292782	half sibling	between population
JY22	MZ1	JY	MZ	0.17048	0.3617	half sibling	between population
BS14	MZ2	BS	MZ	0.235467	0.506436	half sibling	between population
CM12	MZ2	CM	MZ	0.143106	0.287605	half sibling	between population
MM15	MZ2	MM	MZ	0.158538	0.251912	half sibling	between population
GZ9	MZ2	GZ	MZ	0.153765	0.307849	half sibling	between population
GZ14	MZ2	GZ	MZ	0.126089	0.32685	half sibling	between population
QZ32	MZ3	QZ	MZ	0.134011	0.264524	half sibling	between population
ZJ20	MZ3	ZJ	MZ	0.142985	0.493109	half sibling	between population
BS2	MZ4	BS	MZ	0.166941	0.449819	half sibling	between population
BS3	MZ4	BS	MZ	0.165642	0.355378	half sibling	between population
BS10	MZ4	BS	MZ	0.428689	0.304466	half sibling	between population
ZJ31	MZ4	ZJ	MZ	0.18082	0.503835	half sibling	between population
SZ14	MZ4	SZ	MZ	0.13594	0.276401	half sibling	between population
GZ22	MZ4	GZ	MZ	0.175633	0.270041	half sibling	between population
JY30	MZ4	JY	MZ	0.191003	0.507674	half sibling	between population
LS29	MZ5	LS	MZ	0.184558	0.258625	half sibling	between population
MM25	MZ6	MM	MZ	0.239137	0.461581	half sibling	between population
QZ22	MZ7	QZ	MZ	0.207693	0.35249	half sibling	between population
QZ27	MZ7	QZ	MZ	0.17073	0.325661	half sibling	between population
BS9	MZ7	BS	MZ	0.232511	0.36537	half sibling	between population
BS21	MZ7	BS	MZ	0.207396	0.264753	half sibling	between population
CM6	MZ7	CM	MZ	0.129159	0.284012	half sibling	between population
GZ3	MZ7	GZ	MZ	0.205033	0.325551	half sibling	between population
GZ6	MZ7	GZ	MZ	0.142532	0.462183	half sibling	between population
QZ12	MZ8	QZ	MZ	0.181124	0.318952	half sibling	between population
BS21	MZ8	BS	MZ	0.173509	0.331352	half sibling	between population
BS22	MZ8	BS	MZ	0.262424	0.334129	half sibling	between population
MM20	MZ8	MM	MZ	0.129617	0.330129	half sibling	between population
JY5	MZ8	JY	MZ	0.235634	0.335243	half sibling	between population
GZ17	MZ9	GZ	MZ	0.169392	0.438939	half sibling	between population
JY1	MZ9	JY	MZ	0.271516	0.494755	half sibling	between population
LS11	MZ10	LS	MZ	0.181314	0.438523	half sibling	between population
BS21	MZ11	BS	MZ	0.209096	0.438113	half sibling	between population
SZ1	MZ11	SZ	MZ	0.21617	0.316897	half sibling	between population
SZ27	MZ11	SZ	MZ	0.274246	0.325544	half sibling	between population
GZ16	MZ11	GZ	MZ	0.209095	0.391753	half sibling	between population
JY5	MZ11	JY	MZ	0.130934	0.336197	half sibling	between population
JY24	MZ11	JY	MZ	0.140505	0.291499	half sibling	between population
LS8	MZ12	LS	MZ	0.157843	0.39743	half sibling	between population
ZJ7	MZ12	ZJ	MZ	0.238247	0.470602	half sibling	between population
ZJ19	MZ12	ZJ	MZ	0.245455	0.257781	half sibling	between population
GZ5	MZ12	GZ	MZ	0.227781	0.469366	half sibling	between population
GZ31	MZ12	GZ	MZ	0.250364	0.299915	half sibling	between population
JY20	MZ13	JY	MZ	0.402564	0.275293	half sibling	between population
LS9	MZ14	LS	MZ	0.230262	0.310961	half sibling	between population
BS3	MZ14	BS	MZ	0.281244	0.52758	full sibling	between population
ZJ12	MZ14	ZJ	MZ	0.281898	0.443589	half sibling	between population
MZ10	MZ15	MZ	MZ	0.243218	0.253629	half sibling	within population
GZ25	MZ16	GZ	MZ	0.243073	0.313635	half sibling	between population
LS19	MZ17	LS	MZ	0.163046	0.281161	half sibling	between population
GZ16	MZ17	GZ	MZ	0.152471	0.316529	half sibling	between population
GZ19	MZ17	GZ	MZ	0.269664	0.381319	half sibling	between population
GZ31	MZ17	GZ	MZ	0.171347	0.427916	half sibling	between population
JY14	MZ17	JY	MZ	0.19239	0.296782	half sibling	between population
QZ6	MZ18	QZ	MZ	0.130545	0.318062	half sibling	between population
QZ32	MZ18	QZ	MZ	0.145318	0.340702	half sibling	between population
CM11	MZ18	CM	MZ	0.140698	0.293142	half sibling	between population
GZ28	MZ18	GZ	MZ	0.167793	0.330422	half sibling	between population
JY18	MZ18	JY	MZ	0.182402	0.326871	half sibling	between population
BS10	MZ20	BS	MZ	0.212581	0.463265	half sibling	between population
CM31	MZ20	CM	MZ	0.169884	0.268199	half sibling	between population
ZJ1	MZ21	ZJ	MZ	0.125264	0.318155	half sibling	between population
JY15	MZ21	JY	MZ	0.143655	0.295887	half sibling	between population
ZJ24	MZ22	ZJ	MZ	0.174715	0.270462	half sibling	between population
GZ16	MZ22	GZ	MZ	0.177775	0.407034	half sibling	between population
JY22	MZ22	JY	MZ	0.168749	0.353329	half sibling	between population
JY32	MZ22	JY	MZ	0.177821	0.267293	half sibling	between population
ZJ21	MZ23	ZJ	MZ	0.188567	0.262824	half sibling	between population
ZJ27	MZ23	ZJ	MZ	0.168128	0.350061	half sibling	between population
MM5	MZ23	MM	MZ	0.167175	0.497157	half sibling	between population
JH18	MZ23	JH	MZ	0.190321	0.333355	half sibling	between population
SZ30	MZ23	SZ	MZ	0.130577	0.42709	half sibling	between population
GZ12	MZ23	GZ	MZ	0.199318	0.430775	half sibling	between population
JY5	MZ23	JY	MZ	0.184098	0.408847	half sibling	between population
JY23	MZ23	JY	MZ	0.204576	0.644206	half sibling	between population
QZ3	MZ24	QZ	MZ	0.155369	0.298614	half sibling	between population
QZ18	MZ24	QZ	MZ	0.131772	0.275098	half sibling	between population
MM23	MZ24	MM	MZ	0.172838	0.316345	half sibling	between population
SZ23	MZ24	SZ	MZ	0.170153	0.448036	half sibling	between population
GZ10	MZ24	GZ	MZ	0.157747	0.412856	half sibling	between population
MZ5	MZ24	MZ	MZ	0.214055	0.544371	half sibling	within population
LS16	MZ25	LS	MZ	0.191837	0.337524	half sibling	between population
ZJ2	MZ25	ZJ	MZ	0.185059	0.562859	half sibling	between population
ZJ8	MZ25	ZJ	MZ	0.282629	0.341063	half sibling	between population
MM3	MZ25	MM	MZ	0.149449	0.458108	half sibling	between population
JH12	MZ25	JH	MZ	0.292136	0.410128	half sibling	between population
JY29	MZ25	JY	MZ	0.168376	0.29358	half sibling	between population
MZ22	MZ25	MZ	MZ	0.126013	0.490888	half sibling	within population
QZ4	MZ26	QZ	MZ	0.169812	0.368205	half sibling	between population
BS17	MZ26	BS	MZ	0.162318	0.336787	half sibling	between population
ZJ9	MZ26	ZJ	MZ	0.174348	0.27019	half sibling	between population
GZ13	MZ26	GZ	MZ	0.198938	0.285323	half sibling	between population
JY27	MZ26	JY	MZ	0.191525	0.365866	half sibling	between population
SZ28	MZ27	SZ	MZ	0.157919	0.358202	half sibling	between population
GZ1	MZ27	GZ	MZ	0.246672	0.351829	half sibling	between population
GZ31	MZ27	GZ	MZ	0.304441	0.326518	half sibling	between population
MZ19	MZ27	MZ	MZ	0.143616	0.370407	half sibling	within population
QZ4	MZ28	QZ	MZ	0.152498	0.259731	half sibling	between population
QZ32	MZ28	QZ	MZ	0.17533	0.342128	half sibling	between population
SZ19	MZ28	SZ	MZ	0.18644	0.294923	half sibling	between population
QZ15	MZ29	QZ	MZ	0.213521	0.408251	half sibling	between population
CM10	MZ29	CM	MZ	0.164208	0.259981	half sibling	between population
CM14	MZ29	CM	MZ	0.209663	0.374818	half sibling	between population
CM15	MZ29	CM	MZ	0.156398	0.270504	half sibling	between population
CM25	MZ29	CM	MZ	0.151593	0.282146	half sibling	between population
CM27	MZ29	CM	MZ	0.24014	0.364359	half sibling	between population
MM15	MZ29	MM	MZ	0.196264	0.288612	half sibling	between population
MM24	MZ29	MM	MZ	0.128095	0.293429	half sibling	between population
JY4	MZ29	JY	MZ	0.126937	0.318313	half sibling	between population
JY12	MZ29	JY	MZ	0.161432	0.275776	half sibling	between population
JY29	MZ29	JY	MZ	0.200757	0.385853	half sibling	between population
MZ10	MZ29	MZ	MZ	0.127015	0.57115	half sibling	within population
MZ25	MZ29	MZ	MZ	0.165416	0.377872	half sibling	within population
QZ2	MZ30	QZ	MZ	0.227965	0.35726	half sibling	between population
GZ11	MZ30	GZ	MZ	0.182975	0.365837	half sibling	between population
MZ20	MZ31	MZ	MZ	0.196806	0.291959	half sibling	within population
QZ2	MZ32	QZ	MZ	0.145801	0.255001	half sibling	between population
MM15	MZ32	MM	MZ	0.166661	0.274336	half sibling	between population
MM22	MZ32	MM	MZ	0.150593	0.261402	half sibling	between population
GZ9	MZ32	GZ	MZ	0.127407	0.2804	half sibling	between population
GZ20	MZ32	GZ	MZ	0.136205	0.395509	half sibling	between population
MZ2	MZ32	MZ	MZ	0.236054	0.54753	half sibling	within population
MZ10	MZ32	MZ	MZ	0.216029	0.279539	half sibling	within population
MZ19	MZ32	MZ	MZ	0.138544	0.258415	half sibling	within population
LS3	GAZ1	LS	GA	0.12917	0.35173	half sibling	between population
LS15	GAZ1	LS	GA	0.126174	0.464452	half sibling	between population
QZ1	GAZ1	QZ	GA	0.147531	0.32003	half sibling	between population
QZ8	GAZ1	QZ	GA	0.190028	0.518197	half sibling	between population
QZ28	GAZ1	QZ	GA	0.176962	0.281534	half sibling	between population
QZ31	GAZ1	QZ	GA	0.167388	0.359474	half sibling	between population
ZJ7	GAZ1	ZJ	GA	0.151177	0.385	half sibling	between population
ZJ22	GAZ1	ZJ	GA	0.136401	0.311398	half sibling	between population
ZJ32	GAZ1	ZJ	GA	0.137089	0.458339	half sibling	between population
JH13	GAZ1	JH	GA	0.228405	0.352651	half sibling	between population
GZ16	GAZ1	GZ	GA	0.157865	0.479519	half sibling	between population
JH28	GAZ2	JH	GA	0.141457	0.505657	half sibling	between population
BS2	GAZ3	BS	GA	0.1834	0.413325	half sibling	between population
ZJ23	GAZ3	ZJ	GA	0.164507	0.451639	half sibling	between population
ZJ31	GAZ3	ZJ	GA	0.166615	0.2649	half sibling	between population
SZ14	GAZ3	SZ	GA	0.17062	0.290408	half sibling	between population
GZ7	GAZ3	GZ	GA	0.135421	0.412899	half sibling	between population
GZ22	GAZ3	GZ	GA	0.202307	0.284048	half sibling	between population
JY7	GAZ3	JY	GA	0.178267	0.400201	half sibling	between population
JY11	GAZ3	JY	GA	0.243603	0.327692	half sibling	between population
JY30	GAZ3	JY	GA	0.164083	0.420496	half sibling	between population
MZ4	GAZ3	MZ	GA	0.200553	0.510906	half sibling	between population
CM2	GAZ4	CM	GA	0.133988	0.259046	half sibling	between population
SZ26	GAZ4	SZ	GA	0.153355	0.319945	half sibling	between population
CM30	GAZ5	CM	GA	0.149688	0.444398	half sibling	between population
ZJ22	GAZ5	ZJ	GA	0.164081	0.460657	half sibling	between population
MM14	GAZ5	MM	GA	0.231405	0.265581	half sibling	between population
SZ16	GAZ5	SZ	GA	0.328776	0.342942	half sibling	between population
GZ6	GAZ5	GZ	GA	0.168529	0.33276	half sibling	between population
GZ27	GAZ5	GZ	GA	0.136088	0.339537	half sibling	between population
MZ6	GAZ5	MZ	GA	0.306338	0.41978	half sibling	between population
QZ22	GAZ6	QZ	GA	0.131342	0.372915	half sibling	between population
GZ6	GAZ6	GZ	GA	0.151717	0.333407	half sibling	between population
MZ2	GAZ6	MZ	GA	0.143478	0.276241	half sibling	between population
QZ4	GAZ7	QZ	GA	0.131713	0.262166	half sibling	between population
QZ26	GAZ7	QZ	GA	0.272415	0.569272	full sibling	between population
BS16	GAZ7	BS	GA	0.178526	0.344879	half sibling	between population
MM18	GAZ7	MM	GA	0.143588	0.380026	half sibling	between population
SZ3	GAZ7	SZ	GA	0.129609	0.314678	half sibling	between population
JY32	GAZ7	JY	GA	0.150104	0.262478	half sibling	between population
LS13	GAZ8	LS	GA	0.138906	0.303025	half sibling	between population
CM14	GAZ8	CM	GA	0.156696	0.516399	half sibling	between population
MM21	GAZ8	MM	GA	0.161587	0.256171	half sibling	between population
SZ30	GAZ8	SZ	GA	0.149452	0.484642	half sibling	between population
JY12	GAZ8	JY	GA	0.156435	0.34015	half sibling	between population
JY32	GAZ8	JY	GA	0.193219	0.466705	half sibling	between population
MZ29	GAZ8	MZ	GA	0.125192	0.404335	half sibling	between population
GAZ7	GAZ8	GA	GA	0.160745	0.272841	half sibling	within population
LS22	GAZ9	LS	GA	0.213743	0.320249	half sibling	between population
ZJ21	GAZ9	ZJ	GA	0.141048	0.404214	half sibling	between population
GZ15	GAZ9	GZ	GA	0.157051	0.324675	half sibling	between population
MM13	GAZ10	MM	GA	0.147199	0.449698	half sibling	between population
SZ31	GAZ10	SZ	GA	0.207781	0.435194	half sibling	between population
ZJ24	GAZ11	ZJ	GA	0.139748	0.318152	half sibling	between population
MM5	GAZ11	MM	GA	0.14546	0.613219	half sibling	between population
SZ27	GAZ11	SZ	GA	0.142201	0.339146	half sibling	between population
JY18	GAZ11	JY	GA	0.200223	0.372462	half sibling	between population
MZ23	GAZ11	MZ	GA	0.145522	0.482902	half sibling	between population
QZ28	GAZ12	QZ	GA	0.151875	0.308819	half sibling	between population
GAZ9	GAZ12	GA	GA	0.1419	0.392955	half sibling	within population
QZ2	GAZ13	QZ	GA	0.135756	0.28207	half sibling	between population
GAZ4	GAZ13	GA	GA	0.204737	0.449838	half sibling	within population
QZ21	GAZ14	QZ	GA	0.158007	0.276651	half sibling	between population
JH28	GAZ14	JH	GA	0.149022	0.259885	half sibling	between population
SZ26	GAZ14	SZ	GA	0.143103	0.297758	half sibling	between population
SZ29	GAZ14	SZ	GA	0.146048	0.405437	half sibling	between population
GAZ4	GAZ14	GA	GA	0.201228	0.532642	half sibling	within population
GAZ13	GAZ14	GA	GA	0.284348	0.506387	full sibling	within population
QZ14	GAZ16	QZ	GA	0.141145	0.342405	half sibling	between population
ZJ1	GAZ16	ZJ	GA	0.165291	0.359517	half sibling	between population
ZJ11	GAZ16	ZJ	GA	0.175814	0.326151	half sibling	between population
ZJ31	GAZ16	ZJ	GA	0.149836	0.396943	half sibling	between population
JH28	GAZ16	JH	GA	0.200177	0.364032	half sibling	between population
SZ17	GAZ16	SZ	GA	0.207908	0.554053	half sibling	between population
SZ22	GAZ16	SZ	GA	0.172076	0.536133	half sibling	between population
JY2	GAZ16	JY	GA	0.184724	0.412187	half sibling	between population
JY29	GAZ16	JY	GA	0.162003	0.344327	half sibling	between population
JY30	GAZ16	JY	GA	0.127495	0.398123	half sibling	between population
CM30	GAZ17	CM	GA	0.155144	0.303	half sibling	between population
ZJ22	GAZ17	ZJ	GA	0.164513	0.338276	half sibling	between population
GAZ6	GAZ17	GA	GA	0.332697	0.518261	full sibling	within population
BS2	GAZ18	BS	GA	0.203921	0.339344	half sibling	between population
ZJ4	GAZ18	ZJ	GA	0.244252	0.385562	half sibling	between population
ZJ21	GAZ18	ZJ	GA	0.172162	0.331756	half sibling	between population
ZJ23	GAZ18	ZJ	GA	0.201162	0.387033	half sibling	between population
ZJ31	GAZ18	ZJ	GA	0.236466	0.334562	half sibling	between population
MM17	GAZ18	MM	GA	0.162501	0.369832	half sibling	between population
SZ5	GAZ18	SZ	GA	0.140663	0.254064	half sibling	between population
SZ6	GAZ18	SZ	GA	0.159031	0.324592	half sibling	between population
SZ22	GAZ18	SZ	GA	0.201846	0.592124	half sibling	between population
GZ7	GAZ18	GZ	GA	0.201717	0.399296	half sibling	between population
JY7	GAZ18	JY	GA	0.161449	0.297459	half sibling	between population
JY22	GAZ18	JY	GA	0.17313	0.306639	half sibling	between population
JY30	GAZ18	JY	GA	0.242223	0.450192	half sibling	between population
GAZ16	GAZ18	GA	GA	0.136868	0.343224	half sibling	within population
MM8	GAZ19	MM	GA	0.148198	0.286085	half sibling	between population
MM15	GAZ19	MM	GA	0.171718	0.339716	half sibling	between population
GAZ11	GAZ19	GA	GA	0.145592	0.30196	half sibling	within population
BS1	GAZ20	BS	GA	0.140078	0.404401	half sibling	between population
JH1	GAZ20	JH	GA	0.207225	0.333375	half sibling	between population
GZ5	GAZ20	GZ	GA	0.135135	0.301455	half sibling	between population
JY15	GAZ20	JY	GA	0.211573	0.326731	half sibling	between population
MZ21	GAZ20	MZ	GA	0.137015	0.258745	half sibling	between population
BS2	GAZ21	BS	GA	0.239162	0.487321	half sibling	between population
BS3	GAZ21	BS	GA	0.229818	0.393071	half sibling	between population
BS8	GAZ21	BS	GA	0.127905	0.301332	half sibling	between population
ZJ4	GAZ21	ZJ	GA	0.127463	0.250965	half sibling	between population
ZJ23	GAZ21	ZJ	GA	0.217717	0.526079	half sibling	between population
ZJ31	GAZ21	ZJ	GA	0.282989	0.583646	full sibling	between population
MM17	GAZ21	MM	GA	0.170729	0.360351	half sibling	between population
SZ22	GAZ21	SZ	GA	0.155937	0.583724	half sibling	between population
GZ7	GAZ21	GZ	GA	0.173398	0.26154	half sibling	between population
JY7	GAZ21	JY	GA	0.17846	0.424164	half sibling	between population
JY30	GAZ21	JY	GA	0.238122	0.500598	half sibling	between population
GAZ18	GAZ21	GA	GA	0.187579	0.443314	half sibling	within population
LS13	GAZ22	LS	GA	0.234543	0.365768	half sibling	between population
SZ7	GAZ22	SZ	GA	0.17357	0.440918	half sibling	between population
GZ30	GAZ22	GZ	GA	0.205509	0.291156	half sibling	between population
GAZ8	GAZ22	GA	GA	0.182099	0.346214	half sibling	within population
ZJ24	GAZ23	ZJ	GA	0.206888	0.362475	half sibling	between population
JY31	GAZ23	JY	GA	0.182423	0.254913	half sibling	between population
QZ2	GAZ24	QZ	GA	0.126579	0.257217	half sibling	between population
BS22	GAZ24	BS	GA	0.165623	0.391816	half sibling	between population
CM8	GAZ24	CM	GA	0.146007	0.400375	half sibling	between population
CM32	GAZ24	CM	GA	0.140039	0.398562	half sibling	between population
ZJ2	GAZ24	ZJ	GA	0.156435	0.322898	half sibling	between population
ZJ3	GAZ24	ZJ	GA	0.138765	0.526822	half sibling	between population
SZ7	GAZ24	SZ	GA	0.190664	0.429867	half sibling	between population
SZ10	GAZ24	SZ	GA	0.144202	0.410521	half sibling	between population
SZ18	GAZ24	SZ	GA	0.170379	0.30873	half sibling	between population
SZ25	GAZ24	SZ	GA	0.213266	0.450453	half sibling	between population
GZ11	GAZ24	GZ	GA	0.253991	0.462591	half sibling	between population
JY29	GAZ24	JY	GA	0.184393	0.363381	half sibling	between population
MZ30	GAZ24	MZ	GA	0.225544	0.398044	half sibling	between population
QZ8	GAZ25	QZ	GA	0.130307	0.293061	half sibling	between population
QZ28	GAZ25	QZ	GA	0.159501	0.549063	half sibling	between population
QZ29	GAZ25	QZ	GA	0.166837	0.414685	half sibling	between population
CM5	GAZ25	CM	GA	0.23218	0.274154	half sibling	between population
CM27	GAZ25	CM	GA	0.136392	0.337732	half sibling	between population
JH28	GAZ25	JH	GA	0.139707	0.282535	half sibling	between population
JY27	GAZ25	JY	GA	0.163203	0.285484	half sibling	between population
QZ15	GAZ26	QZ	GA	0.146399	0.343523	half sibling	between population
MM18	GAZ26	MM	GA	0.149302	0.353965	half sibling	between population
SZ24	GAZ26	SZ	GA	0.185731	0.320513	half sibling	between population
JY2	GAZ26	JY	GA	0.17247	0.464941	half sibling	between population
MZ29	GAZ26	MZ	GA	0.164494	0.409188	half sibling	between population
GAZ16	GAZ26	GA	GA	0.136582	0.272207	half sibling	within population
BS16	GAZ27	BS	GA	0.144499	0.363239	half sibling	between population
CM15	GAZ27	CM	GA	0.169897	0.342797	half sibling	between population
JH1	GAZ27	JH	GA	0.177486	0.295415	half sibling	between population
GZ20	GAZ27	GZ	GA	0.144758	0.297333	half sibling	between population
CM21	GAZ28	CM	GA	0.212638	0.394403	half sibling	between population
MM10	GAZ28	MM	GA	0.289224	0.255929	half sibling	between population
JH19	GAZ28	JH	GA	0.262051	0.287781	half sibling	between population
GZ19	GAZ28	GZ	GA	0.308637	0.479372	half sibling	between population
JY21	GAZ28	JY	GA	0.268236	0.429684	half sibling	between population
MZ17	GAZ28	MZ	GA	0.222588	0.250588	half sibling	between population
MM16	GAZ29	MM	GA	0.221733	0.257388	half sibling	between population
ZJ7	GAZ30	ZJ	GA	0.139617	0.25788	half sibling	between population
MM19	GAZ30	MM	GA	0.149541	0.270071	half sibling	between population
JY1	GAZ30	JY	GA	0.12789	0.365956	half sibling	between population
MM27	GAZ32	MM	GA	0.200833	0.453637	half sibling	between population
QZ14	WZ1	QZ	WZ	0.200984	0.322955	half sibling	between population
JH14	WZ1	JH	WZ	0.162876	0.286182	half sibling	between population
GZ4	WZ1	GZ	WZ	0.201745	0.412943	half sibling	between population
ZJ26	WZ2	ZJ	WZ	0.17251	0.259377	half sibling	between population
ZJ17	WZ3	ZJ	WZ	0.192437	0.409985	half sibling	between population
JH15	WZ3	JH	WZ	0.156877	0.357943	half sibling	between population
LS11	WZ5	LS	WZ	0.129104	0.2546	half sibling	between population
MM21	WZ5	MM	WZ	0.176316	0.354672	half sibling	between population
JH8	WZ5	JH	WZ	0.136808	0.352109	half sibling	between population
JH28	WZ5	JH	WZ	0.142873	0.48783	half sibling	between population
GZ6	WZ5	GZ	WZ	0.135119	0.4015	half sibling	between population
GZ11	WZ5	GZ	WZ	0.149069	0.366267	half sibling	between population
JY14	WZ5	JY	WZ	0.165327	0.383581	half sibling	between population
JY24	WZ5	JY	WZ	0.2438	0.525824	half sibling	between population
MZ30	WZ5	MZ	WZ	0.208146	0.303699	half sibling	between population
MM18	WZ6	MM	WZ	0.137505	0.268336	half sibling	between population
CM14	WZ7	CM	WZ	0.134421	0.373296	half sibling	between population
MM15	WZ7	MM	WZ	0.128624	0.360075	half sibling	between population
GZ2	WZ7	GZ	WZ	0.134545	0.304898	half sibling	between population
MZ9	WZ7	MZ	WZ	0.143677	0.29236	half sibling	between population
WZ3	WZ7	WZ	WZ	0.139325	0.438206	half sibling	within population
WZ4	WZ7	WZ	WZ	0.313071	0.262915	half sibling	within population
GZ3	WZ8	GZ	WZ	0.250268	0.389772	half sibling	between population
GZ7	WZ8	GZ	WZ	0.134285	0.397818	half sibling	between population
JY10	WZ8	JY	WZ	0.166365	0.344993	half sibling	between population
WZ3	WZ8	WZ	WZ	0.182988	0.476644	half sibling	within population
WZ4	WZ8	WZ	WZ	0.271396	0.291109	half sibling	within population
WZ7	WZ8	WZ	WZ	0.291774	0.372406	half sibling	within population
QZ14	WZ9	QZ	WZ	0.193232	0.254887	half sibling	between population
SZ10	WZ9	SZ	WZ	0.153078	0.381953	half sibling	between population
SZ25	WZ9	SZ	WZ	0.139825	0.433302	half sibling	between population
GZ5	WZ9	GZ	WZ	0.204286	0.381318	half sibling	between population
GZ11	WZ9	GZ	WZ	0.175831	0.385398	half sibling	between population
MZ30	WZ9	MZ	WZ	0.166388	0.311069	half sibling	between population
GAZ24	WZ9	GA	WZ	0.157018	0.264158	half sibling	between population
WZ5	WZ9	WZ	WZ	0.164832	0.272043	half sibling	within population
LS1	WZ10	LS	WZ	0.12561	0.283256	half sibling	between population
JH14	WZ10	JH	WZ	0.161688	0.394971	half sibling	between population
SZ20	WZ10	SZ	WZ	0.150326	0.331314	half sibling	between population
GZ4	WZ10	GZ	WZ	0.147199	0.283522	half sibling	between population
WZ1	WZ10	WZ	WZ	0.262776	0.457032	half sibling	within population
QZ9	WZ11	QZ	WZ	0.381309	0.492755	half sibling	between population
MM7	WZ11	MM	WZ	0.343742	0.275382	half sibling	between population
SZ20	WZ12	SZ	WZ	0.181309	0.382403	half sibling	between population
WZ1	WZ12	WZ	WZ	0.178473	0.474716	half sibling	within population
WZ10	WZ12	WZ	WZ	0.171829	0.602372	half sibling	within population
WZ1	WZ13	WZ	WZ	0.231885	0.687571	half sibling	within population
WZ12	WZ13	WZ	WZ	0.206945	0.370195	half sibling	within population
BS1	WZ14	BS	WZ	0.152088	0.341463	half sibling	between population
ZJ6	WZ14	ZJ	WZ	0.190522	0.302567	half sibling	between population
JH14	WZ14	JH	WZ	0.148827	0.333081	half sibling	between population
GZ4	WZ14	GZ	WZ	0.128626	0.315834	half sibling	between population
WZ1	WZ14	WZ	WZ	0.198445	0.538385	half sibling	within population
WZ10	WZ14	WZ	WZ	0.231126	0.575152	half sibling	within population
WZ12	WZ14	WZ	WZ	0.283115	0.536193	full sibling	within population
WZ13	WZ14	WZ	WZ	0.125989	0.532225	half sibling	within population
ZJ6	WZ16	ZJ	WZ	0.284695	0.56129	full sibling	between population
ZJ13	WZ16	ZJ	WZ	0.187287	0.277124	half sibling	between population
GZ4	WZ16	GZ	WZ	0.177024	0.519994	half sibling	between population
GZ5	WZ16	GZ	WZ	0.127555	0.352138	half sibling	between population
WZ1	WZ16	WZ	WZ	0.277098	0.755552	full sibling	within population
WZ10	WZ16	WZ	WZ	0.127979	0.287161	half sibling	within population
WZ12	WZ16	WZ	WZ	0.280797	0.432334	half sibling	within population
WZ13	WZ16	WZ	WZ	0.179723	0.588	half sibling	within population
WZ14	WZ16	WZ	WZ	0.318979	0.549614	full sibling	within population
BS1	WZ17	BS	WZ	0.202587	0.456656	half sibling	between population
CM17	WZ17	CM	WZ	0.245258	0.440594	half sibling	between population
ZJ10	WZ17	ZJ	WZ	0.129881	0.523839	half sibling	between population
ZJ28	WZ17	ZJ	WZ	0.127975	0.273138	half sibling	between population
SZ20	WZ17	SZ	WZ	0.231272	0.448563	half sibling	between population
SZ21	WZ17	SZ	WZ	0.137983	0.305353	half sibling	between population
GZ3	WZ17	GZ	WZ	0.150431	0.454028	half sibling	between population
GZ4	WZ17	GZ	WZ	0.198916	0.461432	half sibling	between population
GZ5	WZ17	GZ	WZ	0.142539	0.320833	half sibling	between population
JY24	WZ17	JY	WZ	0.144003	0.277734	half sibling	between population
WZ1	WZ17	WZ	WZ	0.205706	0.386111	half sibling	within population
WZ10	WZ17	WZ	WZ	0.32375	0.658217	full sibling	within population
WZ12	WZ17	WZ	WZ	0.260637	0.576633	full sibling	within population
WZ14	WZ17	WZ	WZ	0.250986	0.349819	half sibling	within population
WZ16	WZ17	WZ	WZ	0.163007	0.440387	half sibling	within population
LS11	WZ19	LS	WZ	0.136154	0.449364	half sibling	between population
LS13	WZ19	LS	WZ	0.136616	0.461513	half sibling	between population
QZ2	WZ19	QZ	WZ	0.162309	0.345916	half sibling	between population
QZ10	WZ19	QZ	WZ	0.150459	0.293631	half sibling	between population
CM17	WZ19	CM	WZ	0.18472	0.266449	half sibling	between population
ZJ12	WZ19	ZJ	WZ	0.12502	0.40707	half sibling	between population
MM15	WZ19	MM	WZ	0.129869	0.256165	half sibling	between population
GZ18	WZ19	GZ	WZ	0.127907	0.287264	half sibling	between population
LS11	WZ20	LS	WZ	0.135743	0.405113	half sibling	between population
BS17	WZ20	BS	WZ	0.163189	0.38025	half sibling	between population
MM18	WZ20	MM	WZ	0.133141	0.466948	half sibling	between population
GAZ16	WZ20	GA	WZ	0.166902	0.354381	half sibling	between population
GAZ26	WZ20	GA	WZ	0.213169	0.545585	half sibling	between population
WZ18	WZ20	WZ	WZ	0.126566	0.366551	half sibling	within population
WZ19	WZ20	WZ	WZ	0.220096	0.474598	half sibling	within population
CM17	WZ21	CM	WZ	0.150271	0.296913	half sibling	between population
ZJ6	WZ21	ZJ	WZ	0.235816	0.402903	half sibling	between population
SZ17	WZ21	SZ	WZ	0.247107	0.376653	half sibling	between population
SZ28	WZ21	SZ	WZ	0.14761	0.273489	half sibling	between population
JY31	WZ21	JY	WZ	0.157003	0.271545	half sibling	between population
WZ12	WZ21	WZ	WZ	0.284875	0.44476	half sibling	within population
WZ14	WZ21	WZ	WZ	0.290106	0.376139	half sibling	within population
WZ16	WZ21	WZ	WZ	0.293876	0.524473	full sibling	within population
WZ17	WZ21	WZ	WZ	0.200641	0.62766	half sibling	within population
ZJ6	WZ22	ZJ	WZ	0.230007	0.470074	half sibling	between population
WZ1	WZ22	WZ	WZ	0.262465	0.707421	full sibling	within population
WZ12	WZ22	WZ	WZ	0.267693	0.355779	half sibling	within population
WZ14	WZ22	WZ	WZ	0.300759	0.44679	half sibling	within population
WZ16	WZ22	WZ	WZ	0.358151	0.679474	full sibling	within population
WZ17	WZ22	WZ	WZ	0.151291	0.327079	half sibling	within population
WZ21	WZ22	WZ	WZ	0.379654	0.622816	full sibling	within population
QZ14	WZ23	QZ	WZ	0.139022	0.256965	half sibling	between population
QZ27	WZ23	QZ	WZ	0.187869	0.315126	half sibling	between population
JH22	WZ23	JH	WZ	0.127532	0.287663	half sibling	between population
SZ20	WZ23	SZ	WZ	0.196401	0.257153	half sibling	between population
GZ4	WZ23	GZ	WZ	0.133529	0.308579	half sibling	between population
WZ1	WZ23	WZ	WZ	0.290656	0.591088	full sibling	within population
WZ10	WZ23	WZ	WZ	0.196917	0.416006	half sibling	within population
WZ12	WZ23	WZ	WZ	0.179965	0.570935	half sibling	within population
WZ14	WZ23	WZ	WZ	0.125938	0.267175	half sibling	within population
WZ16	WZ23	WZ	WZ	0.129371	0.391183	half sibling	within population
WZ17	WZ23	WZ	WZ	0.267586	0.575485	full sibling	within population
WZ22	WZ23	WZ	WZ	0.229958	0.624524	half sibling	within population
CM1	WZ24	CM	WZ	0.136552	0.252859	half sibling	between population
MZ19	WZ24	MZ	WZ	0.147012	0.388265	half sibling	between population
WZ11	WZ24	WZ	WZ	0.209485	0.480652	half sibling	within population
WZ15	WZ24	WZ	WZ	0.137685	0.300289	half sibling	within population
MM1	WZ25	MM	WZ	0.127556	0.300851	half sibling	between population
GZ4	WZ25	GZ	WZ	0.175616	0.486926	half sibling	between population
GZ5	WZ25	GZ	WZ	0.152241	0.449676	half sibling	between population
WZ1	WZ25	WZ	WZ	0.245923	0.662365	half sibling	within population
WZ13	WZ25	WZ	WZ	0.143132	0.526952	half sibling	within population
WZ14	WZ25	WZ	WZ	0.249202	0.568778	half sibling	within population
WZ16	WZ25	WZ	WZ	0.214878	0.68426	half sibling	within population
WZ17	WZ25	WZ	WZ	0.138105	0.358358	half sibling	within population
WZ22	WZ25	WZ	WZ	0.16765	0.605409	half sibling	within population
WZ23	WZ25	WZ	WZ	0.168153	0.49736	half sibling	within population
LS6	WZ26	LS	WZ	0.140597	0.268417	half sibling	between population
WZ12	WZ26	WZ	WZ	0.138193	0.332498	half sibling	within population
BS22	WZ27	BS	WZ	0.137307	0.257261	half sibling	between population
CM10	WZ27	CM	WZ	0.149937	0.351083	half sibling	between population
CM22	WZ27	CM	WZ	0.152004	0.348603	half sibling	between population
ZJ22	WZ27	ZJ	WZ	0.152992	0.301277	half sibling	between population
MZ8	WZ27	MZ	WZ	0.205659	0.396149	half sibling	between population
GAZ17	WZ27	GA	WZ	0.155257	0.326287	half sibling	between population
WZ10	WZ27	WZ	WZ	0.264465	0.427489	half sibling	within population
WZ14	WZ27	WZ	WZ	0.176171	0.551002	half sibling	within population
BS1	WZ28	BS	WZ	0.15256	0.314241	half sibling	between population
CM10	WZ28	CM	WZ	0.132339	0.270827	half sibling	between population
CM14	WZ28	CM	WZ	0.184589	0.323772	half sibling	between population
ZJ22	WZ28	ZJ	WZ	0.201017	0.311751	half sibling	between population
JH29	WZ28	JH	WZ	0.137229	0.423759	half sibling	between population
SZ6	WZ28	SZ	WZ	0.140421	0.34369	half sibling	between population
GZ15	WZ28	GZ	WZ	0.150952	0.301335	half sibling	between population
GZ22	WZ28	GZ	WZ	0.163774	0.434614	half sibling	between population
JY28	WZ28	JY	WZ	0.186803	0.268649	half sibling	between population
MZ2	WZ28	MZ	WZ	0.154695	0.251611	half sibling	between population
GAZ17	WZ28	GA	WZ	0.202556	0.351242	half sibling	between population
WZ10	WZ28	WZ	WZ	0.234612	0.619375	half sibling	within population
WZ12	WZ28	WZ	WZ	0.134115	0.555234	half sibling	within population
WZ14	WZ28	WZ	WZ	0.198896	0.48393	half sibling	within population
WZ17	WZ28	WZ	WZ	0.220602	0.510187	half sibling	within population
WZ27	WZ28	WZ	WZ	0.225322	0.532641	half sibling	within population
QZ4	WZ29	QZ	WZ	0.125264	0.2972	half sibling	between population
CM14	WZ29	CM	WZ	0.148631	0.290344	half sibling	between population
CM17	WZ29	CM	WZ	0.129529	0.271029	half sibling	between population
ZJ10	WZ29	ZJ	WZ	0.127431	0.47619	half sibling	between population
ZJ22	WZ29	ZJ	WZ	0.130896	0.257133	half sibling	between population
MM1	WZ29	MM	WZ	0.134922	0.272217	half sibling	between population
JH26	WZ29	JH	WZ	0.125215	0.335713	half sibling	between population
JH29	WZ29	JH	WZ	0.192848	0.478065	half sibling	between population
SZ20	WZ29	SZ	WZ	0.236636	0.549284	half sibling	between population
GZ4	WZ29	GZ	WZ	0.244009	0.569972	half sibling	between population
GZ5	WZ29	GZ	WZ	0.21718	0.445392	half sibling	between population
GZ22	WZ29	GZ	WZ	0.129111	0.363988	half sibling	between population
WZ1	WZ29	WZ	WZ	0.220352	0.431604	half sibling	within population
WZ10	WZ29	WZ	WZ	0.323303	0.658435	full sibling	within population
WZ12	WZ29	WZ	WZ	0.236491	0.630341	half sibling	within population
WZ13	WZ29	WZ	WZ	0.137443	0.333363	half sibling	within population
WZ14	WZ29	WZ	WZ	0.234645	0.449989	half sibling	within population
WZ16	WZ29	WZ	WZ	0.196022	0.487982	half sibling	within population
WZ17	WZ29	WZ	WZ	0.365488	0.743156	full sibling	within population
WZ22	WZ29	WZ	WZ	0.127724	0.379277	half sibling	within population
WZ23	WZ29	WZ	WZ	0.195272	0.433053	half sibling	within population
WZ25	WZ29	WZ	WZ	0.185122	0.457675	half sibling	within population
WZ28	WZ29	WZ	WZ	0.313836	0.692685	full sibling	within population
QZ14	WZ30	QZ	WZ	0.149622	0.25467	half sibling	between population
ZJ6	WZ30	ZJ	WZ	0.171642	0.28931	half sibling	between population
SZ20	WZ30	SZ	WZ	0.214711	0.441244	half sibling	between population
GZ4	WZ30	GZ	WZ	0.177384	0.457787	half sibling	between population
GZ5	WZ30	GZ	WZ	0.149775	0.327531	half sibling	between population
WZ1	WZ30	WZ	WZ	0.31223	0.631515	full sibling	within population
WZ10	WZ30	WZ	WZ	0.269428	0.639878	full sibling	within population
WZ12	WZ30	WZ	WZ	0.361102	0.768332	full sibling	within population
WZ14	WZ30	WZ	WZ	0.266722	0.357194	half sibling	within population
WZ16	WZ30	WZ	WZ	0.35882	0.607636	full sibling	within population
WZ17	WZ30	WZ	WZ	0.281229	0.669588	full sibling	within population
WZ21	WZ30	WZ	WZ	0.279987	0.563178	full sibling	within population
WZ22	WZ30	WZ	WZ	0.305216	0.478814	half sibling	within population
WZ23	WZ30	WZ	WZ	0.23788	0.604738	half sibling	within population
WZ25	WZ30	WZ	WZ	0.159089	0.404216	half sibling	within population
WZ28	WZ30	WZ	WZ	0.139688	0.457283	half sibling	within population
WZ29	WZ30	WZ	WZ	0.313169	0.71747	full sibling	within population
QZ14	WZ31	QZ	WZ	0.155472	0.311419	half sibling	between population
QZ20	WZ31	QZ	WZ	0.267156	0.371178	half sibling	between population
GZ4	WZ31	GZ	WZ	0.18587	0.486491	half sibling	between population
WZ1	WZ31	WZ	WZ	0.364803	0.84129	full sibling	within population
WZ10	WZ31	WZ	WZ	0.234557	0.526227	half sibling	within population
WZ12	WZ31	WZ	WZ	0.154766	0.4994	half sibling	within population
WZ13	WZ31	WZ	WZ	0.153559	0.519778	half sibling	within population
WZ14	WZ31	WZ	WZ	0.158588	0.520341	half sibling	within population
WZ16	WZ31	WZ	WZ	0.240352	0.789756	half sibling	within population
WZ17	WZ31	WZ	WZ	0.210054	0.456929	half sibling	within population
WZ22	WZ31	WZ	WZ	0.163394	0.551708	half sibling	within population
WZ23	WZ31	WZ	WZ	0.364232	0.451231	half sibling	within population
WZ25	WZ31	WZ	WZ	0.193969	0.561002	half sibling	within population
WZ29	WZ31	WZ	WZ	0.204387	0.45724	half sibling	within population
WZ30	WZ31	WZ	WZ	0.281236	0.746832	full sibling	within population
SZ12	WZ32	SZ	WZ	0.135199	0.362526	half sibling	between population
JY23	WZ32	JY	WZ	0.185842	0.33278	half sibling	between population
MZ15	WZ32	MZ	WZ	0.154713	0.264792	half sibling	between population
WZ24	WZ32	WZ	WZ	0.240372	0.406241	half sibling	within population
LS1	WZ33	LS	WZ	0.143477	0.280004	half sibling	between population
BS2	WZ33	BS	WZ	0.224594	0.281753	half sibling	between population
ZJ23	WZ33	ZJ	WZ	0.171891	0.268963	half sibling	between population
MM17	WZ33	MM	WZ	0.190173	0.556219	half sibling	between population
GZ7	WZ33	GZ	WZ	0.168795	0.310297	half sibling	between population
JY7	WZ33	JY	WZ	0.142615	0.3426	half sibling	between population
JY30	WZ33	JY	WZ	0.220842	0.334248	half sibling	between population
GAZ3	WZ33	GA	WZ	0.132086	0.379854	half sibling	between population
GAZ21	WZ33	GA	WZ	0.168548	0.344603	half sibling	between population
WZ32	WZ33	WZ	WZ	0.155508	0.300674	half sibling	within population
CM10	RJ1	CM	RJ	0.208221	0.485453	half sibling	between population
GZ6	RJ1	GZ	RJ	0.171135	0.549758	half sibling	between population
JY17	RJ1	JY	RJ	0.143013	0.399567	half sibling	between population
JY29	RJ1	JY	RJ	0.17051	0.427558	half sibling	between population
BS21	RJ2	BS	RJ	0.13139	0.295038	half sibling	between population
CM22	RJ2	CM	RJ	0.149998	0.250456	half sibling	between population
ZJ26	RJ2	ZJ	RJ	0.135266	0.41242	half sibling	between population
MM23	RJ2	MM	RJ	0.140142	0.350784	half sibling	between population
GAZ25	RJ2	GA	RJ	0.164725	0.425697	half sibling	between population
QZ16	RJ3	QZ	RJ	0.126584	0.28212	half sibling	between population
JY2	RJ3	JY	RJ	0.158438	0.446634	half sibling	between population
GAZ9	RJ3	GA	RJ	0.208637	0.359941	half sibling	between population
MM23	RJ4	MM	RJ	0.12611	0.464554	half sibling	between population
GAZ30	RJ4	GA	RJ	0.205576	0.255558	half sibling	between population
LS32	RJ5	LS	RJ	0.127049	0.322411	half sibling	between population
QZ6	RJ5	QZ	RJ	0.211939	0.373552	half sibling	between population
QZ31	RJ5	QZ	RJ	0.132848	0.296501	half sibling	between population
JH14	RJ5	JH	RJ	0.16111	0.297711	half sibling	between population
GZ29	RJ5	GZ	RJ	0.133406	0.369471	half sibling	between population
JY9	RJ5	JY	RJ	0.163225	0.407027	half sibling	between population
WZ20	RJ5	WZ	RJ	0.12826	0.368719	half sibling	between population
ZJ14	RJ6	ZJ	RJ	0.186866	0.314701	half sibling	between population
GZ5	RJ6	GZ	RJ	0.165913	0.269517	half sibling	between population
GZ1	RJ7	GZ	RJ	0.209657	0.338785	half sibling	between population
LS11	RJ8	LS	RJ	0.200963	0.532308	half sibling	between population
BS15	RJ8	BS	RJ	0.128106	0.288446	half sibling	between population
GZ5	RJ8	GZ	RJ	0.133021	0.444643	half sibling	between population
MZ24	RJ8	MZ	RJ	0.185551	0.364432	half sibling	between population
WZ29	RJ8	WZ	RJ	0.148391	0.319015	half sibling	between population
RJ1	RJ8	RJ	RJ	0.170177	0.477261	half sibling	within population
QZ19	RJ9	QZ	RJ	0.222725	0.321776	half sibling	between population
JY19	RJ9	JY	RJ	0.207871	0.437074	half sibling	between population
JY25	RJ9	JY	RJ	0.274003	0.289657	half sibling	between population
GZ28	RJ10	GZ	RJ	0.200021	0.294094	half sibling	between population
MZ18	RJ10	MZ	RJ	0.158279	0.256751	half sibling	between population
SZ2	RJ11	SZ	RJ	0.224063	0.424759	half sibling	between population
JY19	RJ11	JY	RJ	0.205553	0.304067	half sibling	between population
LS22	RJ12	LS	RJ	0.202611	0.426274	half sibling	between population
GAZ9	RJ12	GA	RJ	0.160297	0.48575	half sibling	between population
WZ27	RJ13	WZ	RJ	0.157754	0.351948	half sibling	between population
RJ1	RJ14	RJ	RJ	0.16301	0.312717	half sibling	within population
LS21	RJ15	LS	RJ	0.139424	0.318039	half sibling	between population
QZ1	RJ15	QZ	RJ	0.215355	0.379247	half sibling	between population
QZ20	RJ15	QZ	RJ	0.173722	0.453375	half sibling	between population
JY10	RJ15	JY	RJ	0.162894	0.395438	half sibling	between population
MZ14	RJ15	MZ	RJ	0.137401	0.423923	half sibling	between population
GAZ7	RJ15	GA	RJ	0.146817	0.357116	half sibling	between population
GAZ24	RJ15	GA	RJ	0.130524	0.273885	half sibling	between population
GZ4	RJ16	GZ	RJ	0.127413	0.307256	half sibling	between population
WZ1	RJ16	WZ	RJ	0.202467	0.316587	half sibling	between population
WZ10	RJ16	WZ	RJ	0.15899	0.382456	half sibling	between population
WZ23	RJ16	WZ	RJ	0.16979	0.407226	half sibling	between population
WZ30	RJ16	WZ	RJ	0.151286	0.302392	half sibling	between population
WZ31	RJ16	WZ	RJ	0.149229	0.288603	half sibling	between population
RJ5	RJ16	RJ	RJ	0.157904	0.267378	half sibling	within population
BS3	RJ17	BS	RJ	0.219145	0.290255	half sibling	between population
SZ18	RJ17	SZ	RJ	0.127314	0.254621	half sibling	between population
GZ21	RJ17	GZ	RJ	0.278708	0.465605	half sibling	between population
SZ3	RJ18	SZ	RJ	0.201923	0.480752	half sibling	between population
JY3	RJ18	JY	RJ	0.311022	0.270887	half sibling	between population
GAZ30	RJ18	GA	RJ	0.316906	0.453274	half sibling	between population
RJ4	RJ18	RJ	RJ	0.142181	0.329156	half sibling	within population
LS14	RJ19	LS	RJ	0.213759	0.26972	half sibling	between population
MM17	RJ19	MM	RJ	0.142255	0.304839	half sibling	between population
MM24	RJ19	MM	RJ	0.24956	0.407998	half sibling	between population
SZ32	RJ19	SZ	RJ	0.171239	0.341883	half sibling	between population
GZ7	RJ19	GZ	RJ	0.140221	0.269454	half sibling	between population
GZ9	RJ19	GZ	RJ	0.187962	0.281956	half sibling	between population
GZ21	RJ19	GZ	RJ	0.25612	0.412218	half sibling	between population
GZ27	RJ19	GZ	RJ	0.140572	0.365672	half sibling	between population
JY4	RJ19	JY	RJ	0.129745	0.286731	half sibling	between population
JY18	RJ19	JY	RJ	0.186298	0.392511	half sibling	between population
JY30	RJ19	JY	RJ	0.14606	0.284588	half sibling	between population
RJ17	RJ19	RJ	RJ	0.236258	0.372765	half sibling	within population
QZ5	RJ20	QZ	RJ	0.149123	0.292609	half sibling	between population
BS2	RJ20	BS	RJ	0.132586	0.281458	half sibling	between population
CM14	RJ20	CM	RJ	0.195431	0.505357	half sibling	between population
ZJ7	RJ20	ZJ	RJ	0.162768	0.338977	half sibling	between population
ZJ22	RJ20	ZJ	RJ	0.167547	0.398184	half sibling	between population
JH7	RJ20	JH	RJ	0.139954	0.420829	half sibling	between population
GZ22	RJ20	GZ	RJ	0.138348	0.44785	half sibling	between population
MZ24	RJ20	MZ	RJ	0.154514	0.353383	half sibling	between population
WZ27	RJ20	WZ	RJ	0.134172	0.281193	half sibling	between population
CM14	RJ21	CM	RJ	0.15296	0.392041	half sibling	between population
GAZ17	RJ21	GA	RJ	0.204599	0.46292	half sibling	between population
WZ10	RJ21	WZ	RJ	0.274679	0.382865	half sibling	between population
WZ28	RJ21	WZ	RJ	0.237607	0.478143	half sibling	between population
WZ29	RJ21	WZ	RJ	0.163863	0.299794	half sibling	between population
RJ1	RJ21	RJ	RJ	0.225287	0.354367	half sibling	within population
RJ8	RJ21	RJ	RJ	0.177156	0.54986	half sibling	within population
RJ13	RJ21	RJ	RJ	0.126521	0.30056	half sibling	within population
RJ14	RJ21	RJ	RJ	0.144666	0.326671	half sibling	within population
BS3	RJ22	BS	RJ	0.224532	0.307336	half sibling	between population
BS10	RJ22	BS	RJ	0.156911	0.308959	half sibling	between population
CM18	RJ22	CM	RJ	0.22081	0.253548	half sibling	between population
ZJ3	RJ22	ZJ	RJ	0.125519	0.561267	half sibling	between population
MM16	RJ22	MM	RJ	0.161796	0.268207	half sibling	between population
SZ30	RJ22	SZ	RJ	0.145788	0.338281	half sibling	between population
MZ4	RJ22	MZ	RJ	0.166638	0.413804	half sibling	between population
GAZ16	RJ22	GA	RJ	0.191385	0.492887	half sibling	between population
GAZ26	RJ22	GA	RJ	0.155179	0.385654	half sibling	between population
WZ20	RJ22	WZ	RJ	0.204216	0.54862	half sibling	between population
CM23	RJ23	CM	RJ	0.126469	0.509517	half sibling	between population
CM30	RJ23	CM	RJ	0.169334	0.293248	half sibling	between population
GAZ28	RJ23	GA	RJ	0.153759	0.425482	half sibling	between population
RJ4	RJ23	RJ	RJ	0.232362	0.568007	half sibling	within population
GAZ19	RJ24	GA	RJ	0.199593	0.260573	half sibling	between population
GAZ26	RJ24	GA	RJ	0.150727	0.324003	half sibling	between population
JH32	RJ25	JH	RJ	0.220354	0.284443	half sibling	between population
SZ6	RJ25	SZ	RJ	0.140209	0.422347	half sibling	between population
SZ28	RJ25	SZ	RJ	0.126426	0.392703	half sibling	between population
GZ22	RJ25	GZ	RJ	0.140025	0.465059	half sibling	between population
GAZ17	RJ25	GA	RJ	0.159105	0.323226	half sibling	between population
WZ17	RJ25	WZ	RJ	0.189315	0.349933	half sibling	between population
WZ28	RJ25	WZ	RJ	0.162138	0.295873	half sibling	between population
WZ29	RJ25	WZ	RJ	0.21532	0.350306	half sibling	between population
RJ8	RJ25	RJ	RJ	0.185509	0.457585	half sibling	within population
RJ21	RJ25	RJ	RJ	0.187331	0.512435	half sibling	within population
LS15	RJ27	LS	RJ	0.173376	0.544711	half sibling	between population
LS22	RJ27	LS	RJ	0.129101	0.349379	half sibling	between population
QZ1	RJ27	QZ	RJ	0.166431	0.370205	half sibling	between population
QZ29	RJ27	QZ	RJ	0.190244	0.424167	half sibling	between population
MM6	RJ27	MM	RJ	0.143497	0.374823	half sibling	between population
JH7	RJ27	JH	RJ	0.130025	0.391682	half sibling	between population
GZ18	RJ27	GZ	RJ	0.17574	0.492366	half sibling	between population
JY5	RJ27	JY	RJ	0.129956	0.447856	half sibling	between population
JY18	RJ27	JY	RJ	0.13053	0.318034	half sibling	between population
GAZ1	RJ27	GA	RJ	0.241093	0.490483	half sibling	between population
WZ27	RJ27	WZ	RJ	0.148811	0.3017	half sibling	between population
BS15	RJ28	BS	RJ	0.129423	0.361976	half sibling	between population
ZJ11	RJ28	ZJ	RJ	0.204673	0.267961	half sibling	between population
ZJ17	RJ28	ZJ	RJ	0.134453	0.276443	half sibling	between population
JH28	RJ28	JH	RJ	0.152969	0.362084	half sibling	between population
GZ28	RJ28	GZ	RJ	0.198317	0.344313	half sibling	between population
MZ14	RJ28	MZ	RJ	0.167728	0.256001	half sibling	between population
RJ14	RJ28	RJ	RJ	0.133314	0.286246	half sibling	within population
GAZ27	RJ29	GA	RJ	0.131876	0.374148	half sibling	between population
LS11	RJ30	LS	RJ	0.167583	0.295534	half sibling	between population
QZ4	RJ30	QZ	RJ	0.128702	0.37545	half sibling	between population
QZ30	RJ30	QZ	RJ	0.146654	0.426254	half sibling	between population
BS7	RJ30	BS	RJ	0.207295	0.339029	half sibling	between population
CM17	RJ30	CM	RJ	0.149291	0.381924	half sibling	between population
ZJ6	RJ30	ZJ	RJ	0.129451	0.256211	half sibling	between population
ZJ10	RJ30	ZJ	RJ	0.173988	0.51061	half sibling	between population
ZJ18	RJ30	ZJ	RJ	0.13612	0.299935	half sibling	between population
ZJ25	RJ30	ZJ	RJ	0.140304	0.389062	half sibling	between population
ZJ28	RJ30	ZJ	RJ	0.149399	0.309291	half sibling	between population
MM1	RJ30	MM	RJ	0.171751	0.411658	half sibling	between population
SZ18	RJ30	SZ	RJ	0.1551	0.423713	half sibling	between population
SZ20	RJ30	SZ	RJ	0.143805	0.537276	half sibling	between population
SZ28	RJ30	SZ	RJ	0.174566	0.468704	half sibling	between population
GZ4	RJ30	GZ	RJ	0.136487	0.389663	half sibling	between population
GZ10	RJ30	GZ	RJ	0.129171	0.343387	half sibling	between population
GZ15	RJ30	GZ	RJ	0.195421	0.644655	half sibling	between population
GZ30	RJ30	GZ	RJ	0.186508	0.379117	half sibling	between population
JY4	RJ30	JY	RJ	0.156545	0.408189	half sibling	between population
JY32	RJ30	JY	RJ	0.139047	0.536779	half sibling	between population
WZ17	RJ30	WZ	RJ	0.144961	0.41843	half sibling	between population
WZ29	RJ30	WZ	RJ	0.199801	0.471611	half sibling	between population
RJ8	RJ30	RJ	RJ	0.176696	0.301002	half sibling	within population
RJ25	RJ30	RJ	RJ	0.210851	0.538592	half sibling	within population
ZJ21	RJ31	ZJ	RJ	0.143019	0.342144	half sibling	between population
ZJ28	RJ31	ZJ	RJ	0.13496	0.390909	half sibling	between population
GZ26	RJ31	GZ	RJ	0.16539	0.322048	half sibling	between population
MM4	RJ32	MM	RJ	0.187634	0.423966	half sibling	between population
MM14	RJ32	MM	RJ	0.128687	0.333774	half sibling	between population
MM18	RJ32	MM	RJ	0.131592	0.31582	half sibling	between population
SZ18	RJ32	SZ	RJ	0.197813	0.556881	half sibling	between population
SZ20	RJ32	SZ	RJ	0.154313	0.544587	half sibling	between population
GZ6	RJ32	GZ	RJ	0.158515	0.429926	half sibling	between population
GZ7	RJ32	GZ	RJ	0.128315	0.351208	half sibling	between population
GZ16	RJ32	GZ	RJ	0.125982	0.384219	half sibling	between population
GZ25	RJ32	GZ	RJ	0.15036	0.310735	half sibling	between population
GZ32	RJ32	GZ	RJ	0.169852	0.527193	half sibling	between population
MZ29	RJ32	MZ	RJ	0.169629	0.324152	half sibling	between population
GAZ7	RJ32	GA	RJ	0.23025	0.467655	half sibling	between population
WZ7	RJ32	WZ	RJ	0.145582	0.466183	half sibling	between population
RJ19	RJ32	RJ	RJ	0.159894	0.365491	half sibling	within population
RJ30	RJ32	RJ	RJ	0.142018	0.468756	half sibling	within population
QZ27	GY1	QZ	GY	0.143503	0.319227	half sibling	between population
JY9	GY1	JY	GY	0.156106	0.342921	half sibling	between population
RJ13	GY2	RJ	GY	0.38048	0.270256	half sibling	between population
ZJ14	GY3	ZJ	GY	0.194127	0.329778	half sibling	between population
SZ30	GY3	SZ	GY	0.212678	0.339163	half sibling	between population
GZ20	GY3	GZ	GY	0.132001	0.501351	half sibling	between population
JY5	GY3	JY	GY	0.12567	0.530475	half sibling	between population
JY32	GY3	JY	GY	0.175799	0.326149	half sibling	between population
MZ22	GY3	MZ	GY	0.149197	0.514378	half sibling	between population
RJ22	GY3	RJ	GY	0.149014	0.286193	half sibling	between population
LS21	GY4	LS	GY	0.138636	0.304549	half sibling	between population
QZ1	GY4	QZ	GY	0.176852	0.450632	half sibling	between population
SZ31	GY4	SZ	GY	0.147155	0.332053	half sibling	between population
RJ15	GY4	RJ	GY	0.182823	0.267624	half sibling	between population
RJ26	GY4	RJ	GY	0.131256	0.388026	half sibling	between population
ZJ3	GY5	ZJ	GY	0.142041	0.398819	half sibling	between population
GZ3	GY5	GZ	GY	0.223212	0.430671	half sibling	between population
GZ10	GY5	GZ	GY	0.17056	0.253286	half sibling	between population
WZ29	GY5	WZ	GY	0.134114	0.260809	half sibling	between population
RJ25	GY5	RJ	GY	0.187819	0.423022	half sibling	between population
CM1	GY7	CM	GY	0.244185	0.481984	half sibling	between population
GZ10	GY7	GZ	GY	0.164951	0.38767	half sibling	between population
QZ8	GY8	QZ	GY	0.159808	0.555008	half sibling	between population
CM17	GY8	CM	GY	0.171402	0.449822	half sibling	between population
SZ7	GY8	SZ	GY	0.142613	0.333023	half sibling	between population
JY5	GY8	JY	GY	0.209388	0.423223	half sibling	between population
MZ16	GY8	MZ	GY	0.136157	0.259038	half sibling	between population
GAZ26	GY8	GA	GY	0.180797	0.345064	half sibling	between population
RJ3	GY8	RJ	GY	0.14369	0.283297	half sibling	between population
QZ17	GY9	QZ	GY	0.142629	0.256079	half sibling	between population
SZ26	GY9	SZ	GY	0.127442	0.385185	half sibling	between population
RJ3	GY9	RJ	GY	0.181238	0.448599	half sibling	between population
BS2	GY10	BS	GY	0.197561	0.330864	half sibling	between population
ZJ18	GY10	ZJ	GY	0.165452	0.252747	half sibling	between population
ZJ23	GY10	ZJ	GY	0.197141	0.287905	half sibling	between population
MM24	GY10	MM	GY	0.133913	0.283597	half sibling	between population
GZ7	GY10	GZ	GY	0.150633	0.383934	half sibling	between population
GAZ3	GY10	GA	GY	0.160068	0.490271	half sibling	between population
BS22	GY11	BS	GY	0.169063	0.333521	half sibling	between population
ZJ21	GY11	ZJ	GY	0.184056	0.452213	half sibling	between population
RJ27	GY11	RJ	GY	0.164775	0.464795	half sibling	between population
BS16	GY12	BS	GY	0.155591	0.311066	half sibling	between population
JY13	GY12	JY	GY	0.131451	0.300046	half sibling	between population
JY14	GY13	JY	GY	0.140801	0.486271	half sibling	between population
GAZ16	GY13	GA	GY	0.146855	0.325161	half sibling	between population
GAZ30	GY13	GA	GY	0.220278	0.450469	half sibling	between population
WZ1	GY13	WZ	GY	0.159622	0.281444	half sibling	between population
WZ4	GY13	WZ	GY	0.140831	0.316792	half sibling	between population
WZ23	GY13	WZ	GY	0.126561	0.278105	half sibling	between population
RJ18	GY13	RJ	GY	0.141238	0.290569	half sibling	between population
RJ27	GY13	RJ	GY	0.132756	0.427154	half sibling	between population
LS12	GY14	LS	GY	0.279308	0.316104	half sibling	between population
LS21	GY14	LS	GY	0.202707	0.344133	half sibling	between population
SZ19	GY14	SZ	GY	0.210065	0.257419	half sibling	between population
JY19	GY14	JY	GY	0.215852	0.414214	half sibling	between population
JY25	GY14	JY	GY	0.3748	0.572573	full sibling	between population
JY31	GY14	JY	GY	0.148755	0.258128	half sibling	between population
RJ9	GY14	RJ	GY	0.283777	0.397622	half sibling	between population
CM16	GY15	CM	GY	0.242598	0.6674	half sibling	between population
GZ15	GY15	GZ	GY	0.16044	0.340955	half sibling	between population
RJ23	GY15	RJ	GY	0.150495	0.341282	half sibling	between population
RJ9	GY16	RJ	GY	0.182086	0.383035	half sibling	between population
RJ15	GY16	RJ	GY	0.126859	0.420082	half sibling	between population
QZ14	GY17	QZ	GY	0.13727	0.288389	half sibling	between population
QZ15	GY17	QZ	GY	0.127709	0.36407	half sibling	between population
BS19	GY17	BS	GY	0.125486	0.455121	half sibling	between population
MM13	GY17	MM	GY	0.144111	0.373324	half sibling	between population
JY4	GY17	JY	GY	0.133844	0.366553	half sibling	between population
RJ1	GY17	RJ	GY	0.255743	0.28781	half sibling	between population
RJ12	GY17	RJ	GY	0.246386	0.301115	half sibling	between population
QZ31	GY18	QZ	GY	0.138302	0.310688	half sibling	between population
BS16	GY18	BS	GY	0.225213	0.283114	half sibling	between population
LS29	GY19	LS	GY	0.228129	0.281839	half sibling	between population
RJ24	GY20	RJ	GY	0.24187	0.361432	half sibling	between population
GY1	GY21	GY	GY	0.16723	0.616004	half sibling	within population
JY14	GY22	JY	GY	0.161691	0.586591	half sibling	between population
RJ1	GY22	RJ	GY	0.241258	0.374858	half sibling	between population
RJ12	GY22	RJ	GY	0.230396	0.313422	half sibling	between population
RJ21	GY22	RJ	GY	0.213458	0.346885	half sibling	between population
RJ30	GY22	RJ	GY	0.151917	0.561647	half sibling	between population
ZJ11	GY23	ZJ	GY	0.174294	0.333312	half sibling	between population
SZ11	GY23	SZ	GY	0.151704	0.273316	half sibling	between population
QZ1	GY24	QZ	GY	0.131214	0.336986	half sibling	between population
ZJ17	GY24	ZJ	GY	0.207128	0.364192	half sibling	between population
MM28	GY24	MM	GY	0.131334	0.284456	half sibling	between population
GZ28	GY24	GZ	GY	0.229167	0.345392	half sibling	between population
RJ10	GY24	RJ	GY	0.190795	0.260067	half sibling	between population
QZ16	GY25	QZ	GY	0.317303	0.578621	full sibling	between population
ZJ2	GY25	ZJ	GY	0.208837	0.40252	half sibling	between population
MM19	GY25	MM	GY	0.133386	0.337229	half sibling	between population
SZ18	GY25	SZ	GY	0.154078	0.365244	half sibling	between population
JY29	GY25	JY	GY	0.252588	0.305967	half sibling	between population
MZ1	GY25	MZ	GY	0.190649	0.35127	half sibling	between population
GAZ24	GY25	GA	GY	0.26639	0.25108	half sibling	between population
BS4	GY26	BS	GY	0.161127	0.405318	half sibling	between population
CM14	GY26	CM	GY	0.129475	0.468579	half sibling	between population
GY10	GY26	GY	GY	0.172377	0.547088	half sibling	within population
QZ28	GY27	QZ	GY	0.14553	0.254892	half sibling	between population
CM24	GY27	CM	GY	0.216606	0.291786	half sibling	between population
MM21	GY27	MM	GY	0.15793	0.291131	half sibling	between population
GZ9	GY27	GZ	GY	0.213967	0.262516	half sibling	between population
RJ10	GY27	RJ	GY	0.191298	0.450243	half sibling	between population
RJ22	GY27	RJ	GY	0.166156	0.325096	half sibling	between population
LS14	GY28	LS	GY	0.132666	0.323282	half sibling	between population
BS2	GY28	BS	GY	0.154146	0.253191	half sibling	between population
GZ5	GY28	GZ	GY	0.140408	0.301433	half sibling	between population
MZ12	GY28	MZ	GY	0.234826	0.290482	half sibling	between population
LS13	GY29	LS	GY	0.167942	0.322661	half sibling	between population
MM11	GY29	MM	GY	0.164237	0.444608	half sibling	between population
SZ7	GY29	SZ	GY	0.162212	0.33229	half sibling	between population
GAZ2	GY29	GA	GY	0.17015	0.276433	half sibling	between population
WZ27	GY30	WZ	GY	0.166046	0.253357	half sibling	between population
RJ1	GY30	RJ	GY	0.282276	0.41871	half sibling	between population
RJ8	GY30	RJ	GY	0.134936	0.309717	half sibling	between population
CM10	GY31	CM	GY	0.154716	0.304985	half sibling	between population
ZJ18	GY31	ZJ	GY	0.169304	0.415759	half sibling	between population
JH28	GY31	JH	GY	0.160688	0.375137	half sibling	between population
SZ18	GY31	SZ	GY	0.135387	0.281924	half sibling	between population
GZ28	GY31	GZ	GY	0.125703	0.277384	half sibling	between population
JY24	GY31	JY	GY	0.147254	0.288582	half sibling	between population
MZ30	GY31	MZ	GY	0.164028	0.320122	half sibling	between population
WZ5	GY31	WZ	GY	0.203801	0.385301	half sibling	between population
MM26	GY32	MM	GY	0.12538	0.263318	half sibling	between population
RJ8	GY32	RJ	GY	0.184637	0.476584	half sibling	between population
RJ21	GY32	RJ	GY	0.196997	0.319011	half sibling	between population
LS23	JLP1	LS	CQ	0.305123	0.281982	half sibling	between population
SZ23	JLP1	SZ	CQ	0.148029	0.418819	half sibling	between population
JY32	JLP1	JY	CQ	0.170909	0.488091	half sibling	between population
ZJ1	JLP2	ZJ	CQ	0.133082	0.343913	half sibling	between population
GZ9	JLP2	GZ	CQ	0.130145	0.320169	half sibling	between population
MZ9	JLP2	MZ	CQ	0.151121	0.318622	half sibling	between population
MZ21	JLP2	MZ	CQ	0.160397	0.351009	half sibling	between population
RJ17	JLP2	RJ	CQ	0.234686	0.327804	half sibling	between population
QZ16	JLP4	QZ	CQ	0.162903	0.426203	half sibling	between population
ZJ4	JLP4	ZJ	CQ	0.154376	0.277403	half sibling	between population
ZJ25	JLP4	ZJ	CQ	0.180264	0.274455	half sibling	between population
SZ30	JLP4	SZ	CQ	0.142135	0.307513	half sibling	between population
GZ7	JLP4	GZ	CQ	0.185375	0.469202	half sibling	between population
JY7	JLP4	JY	CQ	0.156131	0.36572	half sibling	between population
JY30	JLP4	JY	CQ	0.133187	0.276875	half sibling	between population
GY9	JLP4	GY	CQ	0.146699	0.335647	half sibling	between population
ZJ18	JLP5	ZJ	CQ	0.144839	0.31012	half sibling	between population
RJ4	JLP5	RJ	CQ	0.22775	0.531592	half sibling	between population
RJ16	JLP6	RJ	CQ	0.261765	0.256771	half sibling	between population
GY1	JLP6	GY	CQ	0.151478	0.442481	half sibling	between population
GY21	JLP6	GY	CQ	0.253877	0.476503	half sibling	between population
QZ5	JLP8	QZ	CQ	0.129198	0.380816	half sibling	between population
MZ30	JLP8	MZ	CQ	0.15132	0.27691	half sibling	between population
RJ13	JLP8	RJ	CQ	0.428289	0.438325	half sibling	between population
RJ20	JLP8	RJ	CQ	0.219922	0.472976	half sibling	between population
GY2	JLP8	GY	CQ	0.370239	0.300697	half sibling	between population
QZ31	JLP9	QZ	CQ	0.150835	0.465834	half sibling	between population
CM15	JLP9	CM	CQ	0.127359	0.364854	half sibling	between population
SZ3	JLP9	SZ	CQ	0.14391	0.463279	half sibling	between population
RJ18	JLP9	RJ	CQ	0.134416	0.57872	half sibling	between population
RJ27	JLP9	RJ	CQ	0.13336	0.400031	half sibling	between population
GY18	JLP9	GY	CQ	0.153994	0.487324	half sibling	between population
JY9	JLP10	JY	CQ	0.257752	0.325132	half sibling	between population
RJ11	JLP10	RJ	CQ	0.283325	0.311817	half sibling	between population
GY20	JLP10	GY	CQ	0.142752	0.263732	half sibling	between population
JLP2	JLP10	CQ	CQ	0.229544	0.283822	half sibling	within population
ZJ24	JLP11	ZJ	CQ	0.156179	0.281324	half sibling	between population
JY19	JLP11	JY	CQ	0.13551	0.251867	half sibling	between population
GY14	JLP11	GY	CQ	0.270026	0.272609	half sibling	between population
GY9	JLP12	GY	CQ	0.156372	0.415243	half sibling	between population
JLP2	JLP12	CQ	CQ	0.225429	0.36577	half sibling	within population
JLP4	JLP12	CQ	CQ	0.180517	0.518847	half sibling	within population
JLP10	JLP12	CQ	CQ	0.191949	0.281008	half sibling	within population
MM1	JLP13	MM	CQ	0.2361	0.55911	half sibling	between population
SZ26	JLP13	SZ	CQ	0.13343	0.447433	half sibling	between population
RJ9	JLP13	RJ	CQ	0.132413	0.282243	half sibling	between population
RJ12	JLP13	RJ	CQ	0.192315	0.36588	half sibling	between population
RJ21	JLP13	RJ	CQ	0.203663	0.300069	half sibling	between population
RJ25	JLP13	RJ	CQ	0.149999	0.460971	half sibling	between population
RJ30	JLP13	RJ	CQ	0.12969	0.391999	half sibling	between population
GY22	JLP13	GY	CQ	0.206653	0.293141	half sibling	between population
GY32	JLP13	GY	CQ	0.206191	0.378541	half sibling	between population
GY32	JLP14	GY	CQ	0.160804	0.347933	half sibling	between population
JLP13	JLP14	CQ	CQ	0.248881	0.516823	half sibling	within population
ZJ31	JLP15	ZJ	CQ	0.176932	0.381161	half sibling	between population
GZ7	JLP15	GZ	CQ	0.129948	0.368608	half sibling	between population
JY30	JLP15	JY	CQ	0.147191	0.277232	half sibling	between population
GAZ16	JLP15	GA	CQ	0.131426	0.400008	half sibling	between population
SZ26	JLP16	SZ	CQ	0.160218	0.414688	half sibling	between population
GAZ28	JLP16	GA	CQ	0.136054	0.459921	half sibling	between population
RJ10	JLP16	RJ	CQ	0.188352	0.262259	half sibling	between population
RJ23	JLP16	RJ	CQ	0.132703	0.31341	half sibling	between population
GY32	JLP16	GY	CQ	0.265598	0.448027	half sibling	between population
LS5	JLP17	LS	CQ	0.146289	0.277233	half sibling	between population
LS22	JLP17	LS	CQ	0.162388	0.370551	half sibling	between population
BS22	JLP17	BS	CQ	0.1787	0.374857	half sibling	between population
GAZ9	JLP17	GA	CQ	0.172504	0.426137	half sibling	between population
WZ1	JLP17	WZ	CQ	0.172126	0.318104	half sibling	between population
WZ9	JLP17	WZ	CQ	0.130575	0.264071	half sibling	between population
WZ31	JLP17	WZ	CQ	0.130417	0.297744	half sibling	between population
RJ16	JLP17	RJ	CQ	0.264586	0.433752	half sibling	between population
GY17	JLP18	GY	CQ	0.196969	0.28141	half sibling	between population
MZ14	JLP19	MZ	CQ	0.212489	0.475189	half sibling	between population
GY28	JLP19	GY	CQ	0.138339	0.302398	half sibling	between population
RJ3	JLP20	RJ	CQ	0.153687	0.485617	half sibling	between population
RJ12	JLP20	RJ	CQ	0.202264	0.296491	half sibling	between population
JLP18	JLP20	CQ	CQ	0.177882	0.328114	half sibling	within population
QZ7	JLP21	QZ	CQ	0.209769	0.269908	half sibling	between population
RJ29	JLP21	RJ	CQ	0.128543	0.320711	half sibling	between population
LS5	JLP22	LS	CQ	0.342144	0.29781	half sibling	between population
CM30	JLP22	CM	CQ	0.128889	0.268366	half sibling	between population
ZJ9	JLP22	ZJ	CQ	0.232507	0.404043	half sibling	between population
ZJ19	JLP22	ZJ	CQ	0.212577	0.358147	half sibling	between population
GZ6	JLP22	GZ	CQ	0.252375	0.620747	full sibling	between population
RJ14	JLP23	RJ	CQ	0.390788	0.303623	half sibling	between population
RJ28	JLP23	RJ	CQ	0.167301	0.392793	half sibling	between population
GY21	JLP23	GY	CQ	0.127318	0.332643	half sibling	between population
ZJ1	JLP24	ZJ	CQ	0.174822	0.386333	half sibling	between population
SZ10	JLP24	SZ	CQ	0.181675	0.365544	half sibling	between population
SZ28	JLP24	SZ	CQ	0.156069	0.343499	half sibling	between population
GY23	JLP24	GY	CQ	0.148291	0.301523	half sibling	between population
JLP10	JLP24	CQ	CQ	0.149228	0.318282	half sibling	within population
JLP12	JLP24	CQ	CQ	0.130787	0.441184	half sibling	within population
BS2	JLP25	BS	CQ	0.155639	0.32076	half sibling	between population
JH28	JLP25	JH	CQ	0.143652	0.370528	half sibling	between population
GZ7	JLP25	GZ	CQ	0.185179	0.355361	half sibling	between population
GAZ18	JLP25	GA	CQ	0.160804	0.250896	half sibling	between population
GAZ21	JLP25	GA	CQ	0.188057	0.300014	half sibling	between population
GY10	JLP25	GY	CQ	0.125573	0.375817	half sibling	between population
BS8	JLP26	BS	CQ	0.164056	0.46283	half sibling	between population
SZ31	JLP26	SZ	CQ	0.145735	0.339977	half sibling	between population
GAZ28	JLP26	GA	CQ	0.168051	0.42802	half sibling	between population
MM16	JLP27	MM	CQ	0.125479	0.380117	half sibling	between population
JLP24	JLP28	CQ	CQ	0.132349	0.37619	half sibling	within population
JLP27	JLP28	CQ	CQ	0.169426	0.433491	half sibling	within population
LS2	JLP29	LS	CQ	0.134563	0.387057	half sibling	between population
JY2	JLP29	JY	CQ	0.144801	0.30772	half sibling	between population
MZ16	JLP29	MZ	CQ	0.150812	0.404285	half sibling	between population
GAZ16	JLP29	GA	CQ	0.20078	0.509451	half sibling	between population
GAZ26	JLP29	GA	CQ	0.164049	0.453889	half sibling	between population
WZ20	JLP29	WZ	CQ	0.157377	0.466562	half sibling	between population
RJ22	JLP29	RJ	CQ	0.221926	0.554603	half sibling	between population
GY13	JLP29	GY	CQ	0.157038	0.455093	half sibling	between population
GY16	JLP29	GY	CQ	0.24986	0.370538	half sibling	between population
JLP13	JLP29	CQ	CQ	0.210593	0.339275	half sibling	within population
JLP15	JLP29	CQ	CQ	0.241543	0.295323	half sibling	within population
JLP20	JLP29	CQ	CQ	0.295351	0.26172	half sibling	within population
JLP27	JLP29	CQ	CQ	0.162925	0.28667	half sibling	within population
JH32	JLP30	JH	CQ	0.17111	0.391896	half sibling	between population
GY20	JLP30	GY	CQ	0.250098	0.282347	half sibling	between population
JLP19	JLP30	CQ	CQ	0.341081	0.437537	half sibling	within population
JLP25	JLP30	CQ	CQ	0.369269	0.526926	full sibling	within population
JLP25	JLP31	CQ	CQ	0.216732	0.375592	half sibling	within population
JLP30	JLP31	CQ	CQ	0.146746	0.435033	half sibling	within population
QZ2	JLP32	QZ	CQ	0.276474	0.536887	full sibling	between population
BS4	JLP32	BS	CQ	0.147441	0.417898	half sibling	between population
SZ25	JLP32	SZ	CQ	0.140516	0.437497	half sibling	between population
SZ26	JLP32	SZ	CQ	0.139889	0.357884	half sibling	between population
GZ20	JLP32	GZ	CQ	0.131749	0.283735	half sibling	between population
GZ25	JLP32	GZ	CQ	0.215062	0.322998	half sibling	between population
JY14	JLP32	JY	CQ	0.142633	0.370094	half sibling	between population
MZ32	JLP32	MZ	CQ	0.128882	0.314608	half sibling	between population
GY26	JLP32	GY	CQ	0.216245	0.466515	half sibling	between population
JLP23	TN1	CQ	TN	0.153813	0.25386	half sibling	between population
JLP30	TN1	CQ	TN	0.339196	0.320236	half sibling	between population
QZ3	TN2	QZ	TN	0.185243	0.260555	half sibling	between population
JLP2	TN2	CQ	TN	0.17243	0.29159	half sibling	between population
LS2	TN4	LS	TN	0.192083	0.340267	half sibling	between population
LS30	TN4	LS	TN	0.176677	0.402238	half sibling	between population
QZ8	TN4	QZ	TN	0.146617	0.57109	half sibling	between population
QZ31	TN4	QZ	TN	0.220904	0.254246	half sibling	between population
CM17	TN4	CM	TN	0.187879	0.313917	half sibling	between population
JY10	TN4	JY	TN	0.130934	0.443866	half sibling	between population
MZ11	TN4	MZ	TN	0.221099	0.417626	half sibling	between population
RJ17	TN4	RJ	TN	0.178733	0.383246	half sibling	between population
RJ27	TN4	RJ	TN	0.150146	0.359278	half sibling	between population
GY4	TN4	GY	TN	0.130445	0.321732	half sibling	between population
GY7	TN4	GY	TN	0.185815	0.470285	half sibling	between population
GY8	TN4	GY	TN	0.163402	0.518134	half sibling	between population
GY18	TN4	GY	TN	0.160404	0.396161	half sibling	between population
JLP17	TN4	CQ	TN	0.155248	0.274754	half sibling	between population
JLP30	TN4	CQ	TN	0.131298	0.302803	half sibling	between population
TN1	TN4	TN	TN	0.263044	0.428103	half sibling	within population
LS14	TN6	LS	TN	0.269928	0.373074	half sibling	between population
QZ3	TN6	QZ	TN	0.279627	0.362587	half sibling	between population
ZJ3	TN6	ZJ	TN	0.126993	0.348623	half sibling	between population
ZJ31	TN6	ZJ	TN	0.194381	0.404008	half sibling	between population
MZ21	TN6	MZ	TN	0.185938	0.360661	half sibling	between population
WZ19	TN6	WZ	TN	0.144672	0.372042	half sibling	between population
RJ17	TN6	RJ	TN	0.256635	0.28596	half sibling	between population
JLP2	TN6	CQ	TN	0.225264	0.408581	half sibling	between population
TN2	TN6	TN	TN	0.203917	0.345334	half sibling	within population
LS2	TN7	LS	TN	0.202908	0.251036	half sibling	between population
SZ9	TN7	SZ	TN	0.199783	0.338129	half sibling	between population
GY23	TN7	GY	TN	0.245643	0.25789	half sibling	between population
TN1	TN7	TN	TN	0.138368	0.353253	half sibling	within population
GZ13	TN8	GZ	TN	0.18545	0.318404	half sibling	between population
JY8	TN8	JY	TN	0.209566	0.269888	half sibling	between population
MZ26	TN8	MZ	TN	0.176015	0.418174	half sibling	between population
RJ4	TN8	RJ	TN	0.130578	0.301723	half sibling	between population
RJ6	TN8	RJ	TN	0.242556	0.330744	half sibling	between population
GY13	TN8	GY	TN	0.192619	0.267663	half sibling	between population
JLP1	TN8	CQ	TN	0.131096	0.337264	half sibling	between population
SZ29	TN9	SZ	TN	0.167547	0.300163	half sibling	between population
RJ7	TN9	RJ	TN	0.265554	0.381778	half sibling	between population
JLP12	TN9	CQ	TN	0.296607	0.278007	half sibling	between population
LS21	TN10	LS	TN	0.184868	0.326625	half sibling	between population
SZ28	TN10	SZ	TN	0.137334	0.299982	half sibling	between population
GZ27	TN10	GZ	TN	0.136086	0.551348	half sibling	between population
LS21	TN11	LS	TN	0.180714	0.588533	half sibling	between population
CM27	TN11	CM	TN	0.248748	0.499352	half sibling	between population
SZ1	TN11	SZ	TN	0.12515	0.286386	half sibling	between population
GAZ27	TN11	GA	TN	0.160662	0.292519	half sibling	between population
RJ15	TN11	RJ	TN	0.179007	0.311059	half sibling	between population
GY1	TN11	GY	TN	0.148261	0.308109	half sibling	between population
GY23	TN11	GY	TN	0.216242	0.470207	half sibling	between population
JLP24	TN11	CQ	TN	0.173459	0.326456	half sibling	between population
ZJ4	TN12	ZJ	TN	0.151768	0.30383	half sibling	between population
JY22	TN12	JY	TN	0.141392	0.321441	half sibling	between population
JY32	TN12	JY	TN	0.138947	0.375171	half sibling	between population
JLP1	TN12	CQ	TN	0.158909	0.316492	half sibling	between population
MZ31	TN13	MZ	TN	0.130501	0.301284	half sibling	between population
RJ2	TN13	RJ	TN	0.180239	0.276088	half sibling	between population
RJ29	TN13	RJ	TN	0.146338	0.285035	half sibling	between population
CM3	TN14	CM	TN	0.152187	0.260725	half sibling	between population
GZ12	TN14	GZ	TN	0.22351	0.322321	half sibling	between population
GZ26	TN14	GZ	TN	0.135788	0.285698	half sibling	between population
JY14	TN14	JY	TN	0.145922	0.568016	half sibling	between population
JY23	TN14	JY	TN	0.136952	0.434212	half sibling	between population
GAZ30	TN14	GA	TN	0.289804	0.576191	full sibling	between population
RJ4	TN14	RJ	TN	0.200756	0.431425	half sibling	between population
RJ18	TN14	RJ	TN	0.195936	0.48053	half sibling	between population
GY13	TN14	GY	TN	0.317782	0.570255	full sibling	between population
JLP17	TN14	CQ	TN	0.140215	0.470004	half sibling	between population
TN8	TN14	TN	TN	0.293293	0.599015	full sibling	within population
TN7	TN15	TN	TN	0.291581	0.436923	half sibling	within population
LS8	TN17	LS	TN	0.133868	0.26907	half sibling	between population
QZ7	TN17	QZ	TN	0.208759	0.30041	half sibling	between population
QZ25	TN18	QZ	TN	0.143531	0.387447	half sibling	between population
SZ23	TN18	SZ	TN	0.232251	0.251087	half sibling	between population
SZ26	TN18	SZ	TN	0.180344	0.368529	half sibling	between population
JY13	TN18	JY	TN	0.128238	0.262076	half sibling	between population
JY25	TN18	JY	TN	0.286343	0.31302	half sibling	between population
RJ9	TN18	RJ	TN	0.304842	0.451234	half sibling	between population
GY9	TN18	GY	TN	0.137392	0.322423	half sibling	between population
JLP11	TN18	CQ	TN	0.191107	0.255847	half sibling	between population
JLP32	TN18	CQ	TN	0.150111	0.282136	half sibling	between population
RJ13	TN19	RJ	TN	0.379235	0.309501	half sibling	between population
JLP30	TN20	CQ	TN	0.149969	0.469122	half sibling	between population
TN4	TN20	TN	TN	0.136245	0.352486	half sibling	within population
TN18	TN20	TN	TN	0.148378	0.288688	half sibling	within population
LS12	TN23	LS	TN	0.171393	0.291884	half sibling	between population
LS21	TN23	LS	TN	0.159546	0.284032	half sibling	between population
BS2	TN23	BS	TN	0.179379	0.460122	half sibling	between population
BS3	TN23	BS	TN	0.17132	0.398437	half sibling	between population
GZ21	TN23	GZ	TN	0.126539	0.291865	half sibling	between population
JY25	TN23	JY	TN	0.174805	0.252183	half sibling	between population
RJ12	TN23	RJ	TN	0.219736	0.407688	half sibling	between population
GY14	TN23	GY	TN	0.183088	0.275333	half sibling	between population
JLP14	TN23	CQ	TN	0.265629	0.27777	half sibling	between population
JLP19	TN23	CQ	TN	0.194291	0.347043	half sibling	between population
JLP20	TN23	CQ	TN	0.182919	0.253442	half sibling	between population
JLP21	TN23	CQ	TN	0.176217	0.280274	half sibling	between population
JLP25	TN23	CQ	TN	0.127943	0.425551	half sibling	between population
JLP29	TN23	CQ	TN	0.203358	0.347625	half sibling	between population
RJ9	TN24	RJ	TN	0.181177	0.357258	half sibling	between population
GY16	TN24	GY	TN	0.190687	0.359395	half sibling	between population
JLP13	TN24	CQ	TN	0.164852	0.282989	half sibling	between population
JLP16	TN24	CQ	TN	0.18817	0.302145	half sibling	between population
JLP29	TN24	CQ	TN	0.201017	0.273852	half sibling	between population
RJ9	TN25	RJ	TN	0.160098	0.315997	half sibling	between population
RJ12	TN25	RJ	TN	0.269395	0.252069	half sibling	between population
GY16	TN25	GY	TN	0.306357	0.402975	half sibling	between population
GY23	TN25	GY	TN	0.153779	0.312557	half sibling	between population
TN24	TN25	TN	TN	0.253557	0.27672	half sibling	within population
JH18	TN26	JH	TN	0.186309	0.256234	half sibling	between population
MZ12	TN26	MZ	TN	0.127282	0.287547	half sibling	between population
RJ12	TN26	RJ	TN	0.294455	0.35584	half sibling	between population
RJ24	TN26	RJ	TN	0.154728	0.263422	half sibling	between population
GY21	TN26	GY	TN	0.179295	0.359652	half sibling	between population
JLP13	TN26	CQ	TN	0.225081	0.272655	half sibling	between population
JLP14	TN26	CQ	TN	0.169545	0.314487	half sibling	between population
JLP19	TN26	CQ	TN	0.343291	0.534919	full sibling	between population
GY17	TN27	GY	TN	0.145826	0.339916	half sibling	between population
LS22	TN28	LS	TN	0.163854	0.296629	half sibling	between population
MM17	TN28	MM	TN	0.139732	0.287161	half sibling	between population
SZ28	TN28	SZ	TN	0.181598	0.34947	half sibling	between population
JY21	TN28	JY	TN	0.158384	0.378201	half sibling	between population
GAZ28	TN28	GA	TN	0.193986	0.26923	half sibling	between population
RJ12	TN28	RJ	TN	0.129828	0.300605	half sibling	between population
GY23	TN28	GY	TN	0.186341	0.44587	half sibling	between population
JLP10	TN28	CQ	TN	0.196819	0.451884	half sibling	between population
JLP24	TN28	CQ	TN	0.238261	0.49482	half sibling	between population
TN11	TN28	TN	TN	0.198291	0.39358	half sibling	within population
RJ1	TN29	RJ	TN	0.179222	0.335007	half sibling	between population
RJ8	TN29	RJ	TN	0.139111	0.48262	half sibling	between population
RJ14	TN29	RJ	TN	0.390728	0.398876	half sibling	between population
RJ21	TN29	RJ	TN	0.165831	0.487305	half sibling	between population
GY16	TN29	GY	TN	0.183568	0.359036	half sibling	between population
GY30	TN29	GY	TN	0.184472	0.325664	half sibling	between population
JLP16	TN29	CQ	TN	0.136296	0.301361	half sibling	between population
QZ2	TN30	QZ	TN	0.299284	0.349936	half sibling	between population
QZ25	TN30	QZ	TN	0.188015	0.442444	half sibling	between population
MM17	TN30	MM	TN	0.159983	0.304263	half sibling	between population
SZ26	TN30	SZ	TN	0.208275	0.369566	half sibling	between population
JLP22	TN30	CQ	TN	0.176309	0.570197	half sibling	between population
JLP32	TN30	CQ	TN	0.202981	0.256382	half sibling	between population
TN6	TN30	TN	TN	0.144223	0.267316	half sibling	within population
TN18	TN30	TN	TN	0.212316	0.470505	half sibling	within population
TN24	TN30	TN	TN	0.226858	0.329306	half sibling	within population
GY2	TN31	GY	TN	0.376566	0.53749	full sibling	between population
JLP19	TN31	CQ	TN	0.196588	0.34039	half sibling	between population
JLP30	TN31	CQ	TN	0.164378	0.445258	half sibling	between population
TN20	TN31	TN	TN	0.1436	0.473879	half sibling	within population
TN23	TN31	TN	TN	0.136604	0.313876	half sibling	within population
MM8	MS1	MM	MS	0.338768	0.383504	half sibling	between population
GZ23	MS1	GZ	MS	0.141682	0.315171	half sibling	between population
GZ30	MS1	GZ	MS	0.237789	0.400865	half sibling	between population
JY31	MS1	JY	MS	0.127217	0.25245	half sibling	between population
GAZ11	MS1	GA	MS	0.132723	0.298171	half sibling	between population
GAZ12	MS1	GA	MS	0.178326	0.324703	half sibling	between population
GAZ24	MS2	GA	MS	0.179926	0.524095	half sibling	between population
TN6	MS2	TN	MS	0.125359	0.435107	half sibling	between population
TN20	MS2	TN	MS	0.346316	0.254016	half sibling	between population
MM3	MS3	MM	MS	0.190129	0.389593	half sibling	between population
SZ6	MS3	SZ	MS	0.143826	0.306292	half sibling	between population
JY23	MS3	JY	MS	0.165913	0.422354	half sibling	between population
RJ31	MS3	RJ	MS	0.196222	0.298315	half sibling	between population
QZ18	MS4	QZ	MS	0.127053	0.308393	half sibling	between population
BS7	MS4	BS	MS	0.183065	0.334065	half sibling	between population
MM1	MS4	MM	MS	0.19082	0.341786	half sibling	between population
JH14	MS4	JH	MS	0.218433	0.412958	half sibling	between population
RJ19	MS4	RJ	MS	0.153121	0.380497	half sibling	between population
RJ20	MS4	RJ	MS	0.128816	0.3223	half sibling	between population
LS5	MS5	LS	MS	0.172576	0.301223	half sibling	between population
QZ29	MS5	QZ	MS	0.16827	0.254986	half sibling	between population
JH31	MS5	JH	MS	0.129304	0.279218	half sibling	between population
JY4	MS5	JY	MS	0.195244	0.415289	half sibling	between population
GAZ10	MS5	GA	MS	0.125717	0.342946	half sibling	between population
GY4	MS5	GY	MS	0.135218	0.415262	half sibling	between population
GY17	MS5	GY	MS	0.180338	0.321927	half sibling	between population
LS19	MS6	LS	MS	0.135641	0.273843	half sibling	between population
ZJ3	MS6	ZJ	MS	0.170894	0.280872	half sibling	between population
GAZ22	MS6	GA	MS	0.149584	0.282466	half sibling	between population
MS1	MS6	MS	MS	0.246625	0.472122	half sibling	within population
QZ28	MS7	QZ	MS	0.142216	0.434142	half sibling	between population
BS1	MS7	BS	MS	0.133374	0.258225	half sibling	between population
ZJ6	MS7	ZJ	MS	0.191726	0.264635	half sibling	between population
JH10	MS7	JH	MS	0.131414	0.270175	half sibling	between population
SZ1	MS7	SZ	MS	0.131654	0.277325	half sibling	between population
WZ9	MS7	WZ	MS	0.172996	0.313107	half sibling	between population
QZ1	MS9	QZ	MS	0.167889	0.36719	half sibling	between population
RJ10	MS9	RJ	MS	0.156091	0.305494	half sibling	between population
GY2	MS9	GY	MS	0.154234	0.385976	half sibling	between population
GY4	MS9	GY	MS	0.135385	0.259358	half sibling	between population
JLP22	MS9	CQ	MS	0.142934	0.333492	half sibling	between population
MM3	MS10	MM	MS	0.187464	0.296305	half sibling	between population
JY24	MS10	JY	MS	0.190291	0.291459	half sibling	between population
WZ32	MS10	WZ	MS	0.139316	0.324198	half sibling	between population
GY4	MS10	GY	MS	0.177665	0.569701	half sibling	between population
ZJ22	MS11	ZJ	MS	0.126394	0.371807	half sibling	between population
JY4	MS11	JY	MS	0.145051	0.430512	half sibling	between population
JLP14	MS11	CQ	MS	0.175616	0.282346	half sibling	between population
MS5	MS11	MS	MS	0.146527	0.338043	half sibling	within population
SZ20	MS12	SZ	MS	0.139041	0.51558	half sibling	between population
TN7	MS13	TN	MS	0.210232	0.271626	half sibling	between population
TN15	MS14	TN	MS	0.190904	0.274308	half sibling	between population
ZJ13	MS15	ZJ	MS	0.14889	0.27061	half sibling	between population
MZ12	MS15	MZ	MS	0.162994	0.297344	half sibling	between population
RJ24	MS15	RJ	MS	0.19228	0.314997	half sibling	between population
JLP19	MS15	CQ	MS	0.234977	0.26583	half sibling	between population
TN1	MS15	TN	MS	0.2507	0.280819	half sibling	between population
TN26	MS15	TN	MS	0.298214	0.382029	half sibling	between population
GAZ30	MS16	GA	MS	0.203282	0.262274	half sibling	between population
RJ18	MS16	RJ	MS	0.27044	0.279969	half sibling	between population
GY13	MS16	GY	MS	0.145695	0.295117	half sibling	between population
GZ13	MS17	GZ	MS	0.131761	0.269368	half sibling	between population
TN8	MS17	TN	MS	0.148814	0.272986	half sibling	between population
TN11	MS17	TN	MS	0.130466	0.410309	half sibling	between population
MS11	MS17	MS	MS	0.157113	0.287825	half sibling	within population
CM10	MS18	CM	MS	0.142548	0.391215	half sibling	between population
ZJ3	MS18	ZJ	MS	0.228214	0.475976	half sibling	between population
ZJ9	MS18	ZJ	MS	0.141017	0.364076	half sibling	between population
ZJ17	MS18	ZJ	MS	0.133207	0.395695	half sibling	between population
ZJ22	MS18	ZJ	MS	0.154586	0.269564	half sibling	between population
MM9	MS18	MM	MS	0.20946	0.468507	half sibling	between population
GZ18	MS18	GZ	MS	0.134003	0.283561	half sibling	between population
WZ10	MS18	WZ	MS	0.161821	0.448637	half sibling	between population
WZ17	MS18	WZ	MS	0.150627	0.422898	half sibling	between population
WZ28	MS18	WZ	MS	0.197792	0.401499	half sibling	between population
WZ29	MS18	WZ	MS	0.14869	0.377534	half sibling	between population
RJ21	MS18	RJ	MS	0.136418	0.303383	half sibling	between population
RJ30	MS18	RJ	MS	0.127133	0.408198	half sibling	between population
GY15	MS18	GY	MS	0.148717	0.361345	half sibling	between population
GY22	MS18	GY	MS	0.1296	0.406621	half sibling	between population
ZJ19	MS19	ZJ	MS	0.125506	0.258577	half sibling	between population
SZ25	MS19	SZ	MS	0.284042	0.29213	half sibling	between population
SZ32	MS19	SZ	MS	0.292633	0.296113	half sibling	between population
MZ32	MS19	MZ	MS	0.143391	0.26718	half sibling	between population
JLP22	MS19	CQ	MS	0.186369	0.336102	half sibling	between population
QZ3	MS20	QZ	MS	0.134437	0.395032	half sibling	between population
BS2	MS20	BS	MS	0.195832	0.351268	half sibling	between population
BS3	MS20	BS	MS	0.27099	0.333232	half sibling	between population
JY7	MS20	JY	MS	0.131578	0.286746	half sibling	between population
JY30	MS20	JY	MS	0.182318	0.337307	half sibling	between population
GAZ3	MS20	GA	MS	0.141637	0.361322	half sibling	between population
WZ33	MS20	WZ	MS	0.144273	0.298563	half sibling	between population
RJ23	MS20	RJ	MS	0.136592	0.329361	half sibling	between population
GY27	MS20	GY	MS	0.1263	0.270967	half sibling	between population
MS13	MS20	MS	MS	0.125648	0.27219	half sibling	within population
GY13	MS21	GY	MS	0.131034	0.414911	half sibling	between population
TN14	MS21	TN	MS	0.161978	0.444371	half sibling	between population
TN20	MS21	TN	MS	0.322425	0.419777	half sibling	between population
MS2	MS21	MS	MS	0.333552	0.250744	half sibling	within population
QZ21	MS22	QZ	MS	0.13438	0.295478	half sibling	between population
GZ9	MS22	GZ	MS	0.162209	0.26339	half sibling	between population
MS14	MS22	MS	MS	0.357873	0.310477	half sibling	within population
BS19	MS23	BS	MS	0.127119	0.387003	half sibling	between population
CM14	MS23	CM	MS	0.144256	0.334357	half sibling	between population
JY5	MS23	JY	MS	0.153707	0.394346	half sibling	between population
MZ24	MS23	MZ	MS	0.158172	0.282832	half sibling	between population
RJ8	MS23	RJ	MS	0.169395	0.41801	half sibling	between population
JLP21	MS23	CQ	MS	0.135874	0.278914	half sibling	between population
RJ10	MS24	RJ	MS	0.221756	0.605808	half sibling	between population
JLP16	MS24	CQ	MS	0.169287	0.344528	half sibling	between population
CM12	MS25	CM	MS	0.145557	0.308125	half sibling	between population
SZ9	MS25	SZ	MS	0.193787	0.339215	half sibling	between population
SZ19	MS25	SZ	MS	0.311093	0.270723	half sibling	between population
SZ29	MS25	SZ	MS	0.27219	0.354191	half sibling	between population
GY14	MS25	GY	MS	0.219736	0.265383	half sibling	between population
JLP14	MS25	CQ	MS	0.134959	0.388608	half sibling	between population
ZJ31	MS26	ZJ	MS	0.193751	0.256554	half sibling	between population
SZ5	MS26	SZ	MS	0.204402	0.317179	half sibling	between population
GZ32	MS26	GZ	MS	0.217307	0.389819	half sibling	between population
JY17	MS26	JY	MS	0.197429	0.37721	half sibling	between population
GAZ18	MS26	GA	MS	0.224493	0.284608	half sibling	between population
WZ33	MS26	WZ	MS	0.165135	0.284594	half sibling	between population
RJ26	MS26	RJ	MS	0.172649	0.488151	half sibling	between population
TN14	MS26	TN	MS	0.194987	0.290446	half sibling	between population
LS30	MS27	LS	MS	0.155279	0.325292	half sibling	between population
SZ7	MS27	SZ	MS	0.130227	0.32694	half sibling	between population
JY5	MS27	JY	MS	0.155667	0.371726	half sibling	between population
WZ9	MS27	WZ	MS	0.133764	0.310673	half sibling	between population
WZ18	MS27	WZ	MS	0.166597	0.440618	half sibling	between population
WZ32	MS27	WZ	MS	0.139786	0.331056	half sibling	between population
RJ29	MS27	RJ	MS	0.129383	0.290203	half sibling	between population
GY9	MS27	GY	MS	0.173874	0.290724	half sibling	between population
JLP21	MS27	CQ	MS	0.168965	0.419893	half sibling	between population
TN4	MS27	TN	MS	0.177036	0.308846	half sibling	between population
MS12	MS27	MS	MS	0.157708	0.427977	half sibling	within population
MS23	MS27	MS	MS	0.290234	0.654477	full sibling	within population
WZ11	MS28	WZ	MS	0.220174	0.263052	half sibling	between population
TN7	MS28	TN	MS	0.157869	0.29056	half sibling	between population
BS1	MS29	BS	MS	0.134081	0.311375	half sibling	between population
JLP21	MS29	CQ	MS	0.290353	0.441647	half sibling	between population
TN17	MS29	TN	MS	0.252266	0.413384	half sibling	between population
MS23	MS29	MS	MS	0.193684	0.69261	half sibling	within population
MS27	MS29	MS	MS	0.322891	0.843457	full sibling	within population
MS28	MS29	MS	MS	0.188581	0.427712	half sibling	within population
LS9	MS30	LS	MS	0.187226	0.260723	half sibling	between population
BS3	MS30	BS	MS	0.207004	0.258879	half sibling	between population
CM18	MS30	CM	MS	0.150147	0.254787	half sibling	between population
MM23	MS30	MM	MS	0.202474	0.296596	half sibling	between population
JY30	MS30	JY	MS	0.175291	0.300737	half sibling	between population
GAZ16	MS30	GA	MS	0.139027	0.312875	half sibling	between population
RJ23	MS30	RJ	MS	0.161082	0.371451	half sibling	between population
GY5	MS30	GY	MS	0.158427	0.252937	half sibling	between population
GY27	MS30	GY	MS	0.191365	0.415764	half sibling	between population
JLP25	MS30	CQ	MS	0.140416	0.25069	half sibling	between population
TN24	MS30	TN	MS	0.148917	0.270062	half sibling	between population
MS20	MS30	MS	MS	0.156938	0.297683	half sibling	within population
SZ5	MS31	SZ	MS	0.173229	0.344442	half sibling	between population
MZ14	MS31	MZ	MS	0.151274	0.272066	half sibling	between population
RJ15	MS31	RJ	MS	0.192759	0.280656	half sibling	between population
JLP19	MS31	CQ	MS	0.24398	0.379228	half sibling	between population
JY1	MS32	JY	MS	0.20285	0.350331	half sibling	between population
MZ9	MS32	MZ	MS	0.203044	0.459617	half sibling	between population
GAZ9	MS32	GA	MS	0.160094	0.421231	half sibling	between population
GY23	MS32	GY	MS	0.258669	0.339435	half sibling	between population
TN7	MS32	TN	MS	0.324145	0.439953	half sibling	between population
MS11	MS32	MS	MS	0.229613	0.362981	half sibling	within population
MS28	MS32	MS	MS	0.180241	0.268189	half sibling	within population
BS11	CS1	BS	CS	0.255583	0.307476	half sibling	between population
MM3	CS1	MM	CS	0.166936	0.309079	half sibling	between population
JY23	CS1	JY	CS	0.158301	0.252051	half sibling	between population
JY24	CS1	JY	CS	0.195973	0.268885	half sibling	between population
WZ32	CS1	WZ	CS	0.263935	0.413357	half sibling	between population
GAZ16	CS2	GA	CS	0.127881	0.425615	half sibling	between population
JLP15	CS2	CQ	CS	0.302633	0.456086	half sibling	between population
JLP29	CS2	CQ	CS	0.156888	0.474334	half sibling	between population
MS25	CS2	MS	CS	0.269358	0.274288	half sibling	between population
CM10	CS3	CM	CS	0.211385	0.377502	half sibling	between population
GZ6	CS3	GZ	CS	0.140595	0.317912	half sibling	between population
JY9	CS3	JY	CS	0.158701	0.372917	half sibling	between population
GAZ10	CS3	GA	CS	0.165572	0.407315	half sibling	between population
MS9	CS3	MS	CS	0.135564	0.279807	half sibling	between population
ZJ11	CS4	ZJ	CS	0.142293	0.270414	half sibling	between population
SZ11	CS4	SZ	CS	0.167395	0.370865	half sibling	between population
JY14	CS4	JY	CS	0.156671	0.341643	half sibling	between population
GY23	CS4	GY	CS	0.177272	0.343141	half sibling	between population
QZ2	CS5	QZ	CS	0.166421	0.413134	half sibling	between population
CM24	CS5	CM	CS	0.198849	0.31763	half sibling	between population
ZJ15	CS5	ZJ	CS	0.143591	0.457817	half sibling	between population
MM27	CS5	MM	CS	0.142433	0.321573	half sibling	between population
SZ6	CS5	SZ	CS	0.159662	0.33373	half sibling	between population
SZ29	CS5	SZ	CS	0.153816	0.568525	half sibling	between population
GAZ20	CS5	GA	CS	0.139528	0.318752	half sibling	between population
WZ32	CS5	WZ	CS	0.207342	0.290892	half sibling	between population
RJ3	CS5	RJ	CS	0.145555	0.423096	half sibling	between population
TN30	CS5	TN	CS	0.195737	0.309748	half sibling	between population
BS2	CS6	BS	CS	0.204346	0.286685	half sibling	between population
MM17	CS6	MM	CS	0.174258	0.266701	half sibling	between population
RJ22	CS6	RJ	CS	0.140186	0.342087	half sibling	between population
JLP25	CS6	CQ	CS	0.140303	0.262971	half sibling	between population
JLP26	CS6	CQ	CS	0.126847	0.343526	half sibling	between population
JLP29	CS6	CQ	CS	0.144598	0.250327	half sibling	between population
MM3	CS7	MM	CS	0.1259	0.418721	half sibling	between population
SZ7	CS7	SZ	CS	0.180954	0.448848	half sibling	between population
GAZ8	CS7	GA	CS	0.228057	0.390271	half sibling	between population
GAZ22	CS7	GA	CS	0.234858	0.648641	half sibling	between population
GY29	CS7	GY	CS	0.187116	0.489929	half sibling	between population
JLP20	CS7	CQ	CS	0.125545	0.377513	half sibling	between population
QZ20	CS8	QZ	CS	0.128369	0.619337	half sibling	between population
GAZ23	CS8	GA	CS	0.153118	0.443957	half sibling	between population
ZJ25	CS9	ZJ	CS	0.183198	0.350797	half sibling	between population
MM13	CS9	MM	CS	0.126957	0.431919	half sibling	between population
SZ7	CS9	SZ	CS	0.132316	0.272137	half sibling	between population
SZ31	CS9	SZ	CS	0.138866	0.375954	half sibling	between population
JY4	CS9	JY	CS	0.132901	0.364253	half sibling	between population
GAZ8	CS9	GA	CS	0.160271	0.300854	half sibling	between population
SZ17	CS10	SZ	CS	0.149084	0.320234	half sibling	between population
SZ29	CS10	SZ	CS	0.149602	0.310971	half sibling	between population
JY22	CS10	JY	CS	0.137059	0.386696	half sibling	between population
WZ13	CS10	WZ	CS	0.187625	0.397433	half sibling	between population
CM12	CS11	CM	CS	0.232074	0.282559	half sibling	between population
ZJ24	CS11	ZJ	CS	0.156935	0.250212	half sibling	between population
SZ19	CS11	SZ	CS	0.18822	0.3475	half sibling	between population
SZ23	CS11	SZ	CS	0.183504	0.259537	half sibling	between population
GZ18	CS11	GZ	CS	0.179666	0.394087	half sibling	between population
JY25	CS11	JY	CS	0.363325	0.52084	full sibling	between population
JY31	CS11	JY	CS	0.19312	0.493309	half sibling	between population
GY14	CS11	GY	CS	0.329636	0.313703	half sibling	between population
JLP11	CS11	CQ	CS	0.262789	0.435289	half sibling	between population
TN18	CS11	TN	CS	0.315001	0.447962	half sibling	between population
CS9	CS11	CS	CS	0.135688	0.428052	half sibling	within population
BS3	CS12	BS	CS	0.297807	0.351938	half sibling	between population
CM24	CS12	CM	CS	0.220768	0.314341	half sibling	between population
CM32	CS12	CM	CS	0.182428	0.457703	half sibling	between population
ZJ3	CS12	ZJ	CS	0.130493	0.388528	half sibling	between population
ZJ12	CS12	ZJ	CS	0.251566	0.298234	half sibling	between population
MM22	CS12	MM	CS	0.268833	0.444561	half sibling	between population
JY10	CS12	JY	CS	0.145095	0.54657	half sibling	between population
JY16	CS12	JY	CS	0.226946	0.306239	half sibling	between population
JY29	CS12	JY	CS	0.131848	0.527627	half sibling	between population
WZ25	CS12	WZ	CS	0.18426	0.278663	half sibling	between population
GY7	CS12	GY	CS	0.154269	0.325658	half sibling	between population
MS22	CS12	MS	CS	0.170591	0.315553	half sibling	between population
QZ5	CS13	QZ	CS	0.24621	0.408051	half sibling	between population
QZ17	CS13	QZ	CS	0.287851	0.51928	full sibling	between population
JY25	CS13	JY	CS	0.171367	0.272338	half sibling	between population
MS27	CS13	MS	CS	0.176237	0.370295	half sibling	between population
CS11	CS13	CS	CS	0.233977	0.451648	half sibling	within population
JH28	CS14	JH	CS	0.136323	0.338674	half sibling	between population
JY14	CS14	JY	CS	0.147367	0.451805	half sibling	between population
JY24	CS14	JY	CS	0.150572	0.507017	half sibling	between population
WZ5	CS14	WZ	CS	0.155676	0.520461	half sibling	between population
JH13	CS15	JH	CS	0.130108	0.29826	half sibling	between population
GZ23	CS15	GZ	CS	0.137219	0.255142	half sibling	between population
QZ17	CS16	QZ	CS	0.13149	0.478517	half sibling	between population
JY23	CS16	JY	CS	0.155979	0.527983	half sibling	between population
RJ25	CS16	RJ	CS	0.179641	0.543511	half sibling	between population
MS11	CS16	MS	CS	0.151302	0.481456	half sibling	between population
CS1	CS16	CS	CS	0.144985	0.36451	half sibling	within population
CS4	CS16	CS	CS	0.141362	0.417918	half sibling	within population
CS9	CS16	CS	CS	0.201621	0.348826	half sibling	within population
CM4	CS17	CM	CS	0.1759	0.270768	half sibling	between population
CM16	CS17	CM	CS	0.133957	0.332646	half sibling	between population
CS9	CS17	CS	CS	0.129237	0.318195	half sibling	within population
RJ16	CS18	RJ	CS	0.139207	0.378957	half sibling	between population
JLP17	CS18	CQ	CS	0.153311	0.294193	half sibling	between population
BS3	CS19	BS	CS	0.230391	0.2591	half sibling	between population
GAZ21	CS19	GA	CS	0.209262	0.279435	half sibling	between population
GY27	CS19	GY	CS	0.147718	0.256893	half sibling	between population
CS9	CS19	CS	CS	0.126967	0.393931	half sibling	within population
CM25	CS20	CM	CS	0.127223	0.291222	half sibling	between population
SZ3	CS20	SZ	CS	0.144997	0.274601	half sibling	between population
GZ12	CS20	GZ	CS	0.134232	0.288096	half sibling	between population
GZ32	CS20	GZ	CS	0.204042	0.54682	half sibling	between population
JY13	CS20	JY	CS	0.127463	0.330852	half sibling	between population
MZ29	CS20	MZ	CS	0.160711	0.314558	half sibling	between population
WZ32	CS20	WZ	CS	0.158954	0.251094	half sibling	between population
RJ32	CS20	RJ	CS	0.210894	0.505849	half sibling	between population
GY12	CS20	GY	CS	0.251419	0.323154	half sibling	between population
CS7	CS20	CS	CS	0.133885	0.28046	half sibling	within population
SZ31	CS21	SZ	CS	0.169585	0.499359	half sibling	between population
JLP29	CS21	CQ	CS	0.136353	0.387137	half sibling	between population
CS8	CS21	CS	CS	0.289389	0.258922	half sibling	within population
QZ20	CS22	QZ	CS	0.13672	0.415362	half sibling	between population
ZJ3	CS22	ZJ	CS	0.159195	0.528475	half sibling	between population
ZJ5	CS22	ZJ	CS	0.135882	0.399065	half sibling	between population
SZ17	CS22	SZ	CS	0.127361	0.518465	half sibling	between population
GZ6	CS22	GZ	CS	0.212328	0.625602	half sibling	between population
JY29	CS22	JY	CS	0.156619	0.504596	half sibling	between population
MZ22	CS22	MZ	CS	0.136337	0.434286	half sibling	between population
GAZ16	CS22	GA	CS	0.170177	0.470534	half sibling	between population
RJ27	CS22	RJ	CS	0.171021	0.382672	half sibling	between population
RJ32	CS22	RJ	CS	0.136405	0.462205	half sibling	between population
GY5	CS22	GY	CS	0.151197	0.487264	half sibling	between population
GY22	CS22	GY	CS	0.149011	0.497787	half sibling	between population
[truncated: 4,597 more rows]
