# Supplementary material for: Patterns of spatial genetic structures in Aedes albopictus (Diptera: Culicidae) populations in China
Source: Parasit Vectors. 2019 Nov 21;12:552. doi: 10.1186/s13071-019-3801-4 (PMC6873696; doi:10.1186/s13071-019-3801-4)
Supplement: Supplementary file 3 — Additional file 3: Table S3. Analysis of Hardy–Weinberg equilibrium. [file 13071_2019_3801_MOESM3_ESM.xlsx]

## Sheet: Table S3
Additional file 3: Table S3. Analysis of Hardy-Weinberg equilibrium
	Aealbmic9	Aealbmic10	Aealbmic8	Aealbmic12	Aealbmic6	Aealbmic5	Aealbmic16	ALB-TRI-6	ALB-DI-6	ALB-DI-4	Aealbmic3	ALB-TRI-33	Aealbmic11
LS	0.457004	0.084643	0.152943	0	0.506267	0.148399	0.00248315	0.0261926	0.0996086	0.00245556	0	0.324033	0.0752781
QZ	0.443095	0	0.227476	0	0.106286	0	0.0444833	0	0	0	0.0079981	0.833208	0
BS	0.907325	0.0400189	0.689102	0	0.429431	0.560931	0.0653391	0	0.00982222	0	0.327618	0.202681	0.963117
CM	0.0489557	0.0163033	0.232412	0	0.775844	0	0.252594	0	0	0.66157	0.0529341	0.220345	0
ZJ	0.137575	0.0623711	0.359811	0.566471	0.765683	0.1547	0.430084	0	0	0.323382	0.0398727	0.771877	0.057741
MM	0.72239	0.084402	0.114719	0.012407	0.100608	0.621357	0.418994	0.1154	0.0174661	0.583465	0.550503	0.558329	0.0119459
JH	0.412627	0.00332688	0.210033	0	0.619905	0.061238	0.106576	0	0.0427461	0.39893	0	0.924808	0
SZ	0.334911	0.295941	0.0851178	0.302846	1	0.00643689	1	0.0360496	0.784466	0.0784267	0.203118	0.68994	0.0769492
GZ	0	0.0120545	0.72038	0.0138593	0.617076	0.175768	0.0399905	0	0	0.462421	0.158579	0.161651	0.0136
JY	0	0.382217	0	0.0065	1	0.000559494	0.462297	0	0.0541385	0.0591017	0.560971	0.453732	0.22312
MZ	0.453931	0.0756723	0.0588506	0	0.734627	0.00251136	0.714009	0	0	0.0641143	0.15249	0.223113	0.169288
GAZ	0.0427649	0.131818	0.484089	0	0.355484	0.0907833	0.0396276	0	0	0.000545679	0.813105	0.715027	0
WZ	0.168732	0	0.951675	0	0.0776918	0.241584	0.353162	0.0157074	0.00491111	0.238936	0.628636	0.137039	0.039531
RJ	0.705464	0.721781	0.461823	0.0185921	0.636865	0.16045	0.0978408	0.53144	0.105705	0.639163	0.0565349	0.126707	0
GY	0.550491	0.0700221	0.576489	0.00414375	0.442686	1	0	0	0.00833962	0.0444815	0.0424667	0.369764	0
CQ	0.793285	0.215722	0.373276	0.01547	0.269077	0.0844418	0.0187	0.0219313	0.00410103	0.167995	0.906207	0.686511	0
TN	0.555327	0.457901	0.355636	0.041548	1	0.0525042	0.138697	0.00372211	0.33527	0.820143	0.161242	0.0639801	0
MS	0.345524	0.0109486	0.660512	0	0.821492	0.469741	0.0267781	0	0.161712	0.00208	0.0137429	0.660861	0
CS	0.215249	0.0563485	0.152471	0	0.692779	0.315172	0.180569	0.0393562	0	0.000539024	0.335593	0.610133	0.0529867
NC	0.0504368	0.430984	0.348185	0	0.691648	0.473496	0	0	0.040047	0.724147	0.0068	0.00612673	0.144122
WH	0.152426	0.924481	0.0652131	0	1	0.0514768	0.213551	0.176109	0	0.0576632	0.0812566	0.628582	0.00242857
JZ	0.565355	0.0399028	0.17004	0.01768	0.51332	0.00950093	0.0005525	0.0045102	0	0.138291	0.0504753	0.763014	0
AK	1.0167	0.00329149	0.487121	0	1	0.0853517	0.319693	0.0500377	0.0281855	1	0.662527	1	0.597758
LX	0.410569	0	0.576999	0.106203	1	0.75287	0.879065	0.268291	0	0.24508	0.161768	1	0.0122991
SX	0.0129552	0	0.808652	0	1	0.360799	0.202248	0.978504	0.00105238	0.170535	0.123326	0.68787	0
HZ	0.0591831	0	0.0675862	0.0442	0.771032	0.858835	0.81574	0.0185023	0.00288261	1	0.005746	0.811861	0
ZMD	0.0122339	0.0247388	0.13512	0.0184457	0.788826	0.0674755	0.641856	0.0652249	0	0.339161	0.00205581	0.637777	0.137212
KF	0.584617	0.453968	0.110601	0.0814447	0.581506	0.134937	0.427823	0.0655871	0	0.0986	0.0986493	0.0798306	0.14752
LY	0.151595	0.201694	0.382309	0.147958	1	0.20009	0.619655	0	0	0.409483	0.00203218	0.0587659	0.0183016
LF	0.792506	0.0505537	0.24677	0.026975	0.61978	0	0.228098	0	0	0.326331	0.506077	0.118329	0
SJZ	0.465431	0.793731	0.245167	0	0.989198	0.269204	0.0315714	0.186357	0	1	0	0.855	0
TJ	0.243493	1	0.245451	0.0507888	0.788399	0.68952	0.103064	0.0418583	0.0121257	0.244205	0.885177	0.614108	0.0671273
BJ	0.110194	1	0.106246	0.548881	1	0.0231045	0.110297	0.363358	0	0.628488	0.151857	0.202653	0.0165301
SY	0.00106506	1	0.115477	0.27226	0.607005	0.0918498	0.724536	0.0235955	0	1	0.0295727	0.05512	0.0531452
Markov chain parameters for all tests:
Dememorization: 10000
Batches: 20
Iterations per batch: 5000
Hardy Weinberg: Probability test
Bonferroni corrections: corrected P-value = P-orignal*n/k
