# Supplementary material for: Patterns of spatial genetic structures in Aedes albopictus (Diptera: Culicidae) populations in China
Source: Parasit Vectors. 2019 Nov 21;12:552. doi: 10.1186/s13071-019-3801-4 (PMC6873696; doi:10.1186/s13071-019-3801-4)
Supplement: Supplementary file 4 — Additional file 4: Table S4. Analysis of linkage disequilibrium. [file 13071_2019_3801_MOESM4_ESM.xlsx]

## Sheet: Table S4
Additional file 4: Table S4. Analysis of linkage disequilibrium
POP	Locus#1	Locus#2	P-Value	S.E.
LS	Aealbmic9	Aealbmic10	0.74639	0.017636
LS	Aealbmic9	Aealbmic8	0.037366	0.007621
LS	Aealbmic10	Aealbmic8	0.09814	0.013436
LS	Aealbmic9	Aealbmic12	0.815376	0.018397
LS	Aealbmic10	Aealbmic12	0.917008	0.011029
LS	Aealbmic8	Aealbmic12	0.590852	0.027245
LS	Aealbmic9	Aealbmic6	0.424346	0.019982
LS	Aealbmic10	Aealbmic6	0.085074	0.011971
LS	Aealbmic8	Aealbmic6	0.741254	0.021358
LS	Aealbmic12	Aealbmic6	0.889726	0.013308
LS	Aealbmic9	Aealbmic5	0.756366	0.023366
LS	Aealbmic10	Aealbmic5	0.723388	0.024312
LS	Aealbmic8	Aealbmic5	1	0
LS	Aealbmic12	Aealbmic5	0.964262	0.007927
LS	Aealbmic6	Aealbmic5	0.228656	0.026037
LS	Aealbmic9	Aealbmic16	0.20681	0.020706
LS	Aealbmic10	Aealbmic16	0.730112	0.023238
LS	Aealbmic8	Aealbmic16	0.047164	0.010526
LS	Aealbmic12	Aealbmic16	0.528634	0.029076
LS	Aealbmic6	Aealbmic16	0.819942	0.018406
LS	Aealbmic5	Aealbmic16	0.964648	0.010433
LS	Aealbmic9	ALB-TRI-6	0.202006	0.025255
LS	Aealbmic10	ALB-TRI-6	1	0
LS	Aealbmic8	ALB-TRI-6	1	0
LS	Aealbmic12	ALB-TRI-6	1	0
LS	Aealbmic6	ALB-TRI-6	0.458786	0.029789
LS	Aealbmic5	ALB-TRI-6	0.632328	0.036648
LS	Aealbmic16	ALB-TRI-6	1	0
LS	Aealbmic9	ALB-DI-6	0.590706	0.020568
LS	Aealbmic10	ALB-DI-6	0.639766	0.019826
LS	Aealbmic8	ALB-DI-6	1	0
LS	Aealbmic12	ALB-DI-6	0.867994	0.012955
LS	Aealbmic6	ALB-DI-6	0.11361	0.014669
LS	Aealbmic5	ALB-DI-6	0.667094	0.022517
LS	Aealbmic16	ALB-DI-6	0.879078	0.014131
LS	ALB-TRI-6	ALB-DI-6	0.504364	0.032205
LS	Aealbmic9	ALB-DI-4	0.192628	0.015243
LS	Aealbmic10	ALB-DI-4	0.426572	0.022571
LS	Aealbmic8	ALB-DI-4	0.744534	0.020456
LS	Aealbmic12	ALB-DI-4	0.77991	0.015597
LS	Aealbmic6	ALB-DI-4	0.159612	0.017288
LS	Aealbmic5	ALB-DI-4	0.832778	0.018891
LS	Aealbmic16	ALB-DI-4	0.514564	0.022558
LS	ALB-TRI-6	ALB-DI-4	0.19214	0.01973
LS	ALB-DI-6	ALB-DI-4	0.725084	0.01653
LS	Aealbmic9	Aealbmic3	0.591006	0.02585
LS	Aealbmic10	Aealbmic3	0.904698	0.013882
LS	Aealbmic8	Aealbmic3	1	0
LS	Aealbmic12	Aealbmic3	0.307834	0.030242
LS	Aealbmic6	Aealbmic3	0.814884	0.020619
LS	Aealbmic5	Aealbmic3	0.969156	0.007376
LS	Aealbmic16	Aealbmic3	1	0
LS	ALB-TRI-6	Aealbmic3	1	0
LS	ALB-DI-6	Aealbmic3	1	0
LS	ALB-DI-4	Aealbmic3	0.147852	0.018854
LS	Aealbmic9	ALB-TRI-33	0.129296	0.015666
LS	Aealbmic10	ALB-TRI-33	0.39549	0.021631
LS	Aealbmic8	ALB-TRI-33	1	0
LS	Aealbmic12	ALB-TRI-33	0.83047	0.019184
LS	Aealbmic6	ALB-TRI-33	0.37893	0.021125
LS	Aealbmic5	ALB-TRI-33	1	0
LS	Aealbmic16	ALB-TRI-33	0.88919	0.016034
LS	ALB-TRI-6	ALB-TRI-33	1	0
LS	ALB-DI-6	ALB-TRI-33	0.88817	0.013047
LS	ALB-DI-4	ALB-TRI-33	0.984024	0.003719
LS	Aealbmic3	ALB-TRI-33	0.542844	0.028141
LS	Aealbmic9	Aealbmic11	0.620506	0.021164
LS	Aealbmic10	Aealbmic11	0.790878	0.015727
LS	Aealbmic8	Aealbmic11	0.594128	0.028142
LS	Aealbmic12	Aealbmic11	1	0
LS	Aealbmic6	Aealbmic11	0.850452	0.015638
LS	Aealbmic5	Aealbmic11	0.179424	0.021851
LS	Aealbmic16	Aealbmic11	0.886472	0.016247
LS	ALB-TRI-6	Aealbmic11	0.455036	0.032845
LS	ALB-DI-6	Aealbmic11	0.889404	0.012816
LS	ALB-DI-4	Aealbmic11	0.595198	0.020871
LS	Aealbmic3	Aealbmic11	0.894646	0.014873
LS	ALB-TRI-33	Aealbmic11	0.893402	0.011338
QZ	Aealbmic9	Aealbmic10	0.820732	0.013712
QZ	Aealbmic9	Aealbmic8	0.739338	0.020717
QZ	Aealbmic10	Aealbmic8	0.651586	0.022505
QZ	Aealbmic9	Aealbmic12	0.569166	0.024559
QZ	Aealbmic10	Aealbmic12	0.209786	0.022876
QZ	Aealbmic8	Aealbmic12	1	0
QZ	Aealbmic9	Aealbmic6	0.369904	0.011
QZ	Aealbmic10	Aealbmic6	0.273596	0.013503
QZ	Aealbmic8	Aealbmic6	0.989474	0.002334
QZ	Aealbmic12	Aealbmic6	0.1977	0.012526
QZ	Aealbmic9	Aealbmic5	0.732656	0.015872
QZ	Aealbmic10	Aealbmic5	0.146356	0.013785
QZ	Aealbmic8	Aealbmic5	0.04532	0.010152
QZ	Aealbmic12	Aealbmic5	0.811954	0.018917
QZ	Aealbmic6	Aealbmic5	0.863342	0.007668
QZ	Aealbmic9	Aealbmic16	0.54273	0.021831
QZ	Aealbmic10	Aealbmic16	0.485204	0.021946
QZ	Aealbmic8	Aealbmic16	0.018264	0.006159
QZ	Aealbmic12	Aealbmic16	0.936242	0.010752
QZ	Aealbmic6	Aealbmic16	0.960066	0.003999
QZ	Aealbmic5	Aealbmic16	0.87854	0.012219
QZ	Aealbmic9	ALB-TRI-6	0.006332	0.003734
QZ	Aealbmic10	ALB-TRI-6	0.637832	0.031092
QZ	Aealbmic8	ALB-TRI-6	0.21693	0.034341
QZ	Aealbmic12	ALB-TRI-6	0.684806	0.035748
QZ	Aealbmic6	ALB-TRI-6	0.995594	0.001737
QZ	Aealbmic5	ALB-TRI-6	0.855118	0.022044
QZ	Aealbmic16	ALB-TRI-6	0.193082	0.027787
QZ	Aealbmic9	ALB-DI-6	0.87421	0.010476
QZ	Aealbmic10	ALB-DI-6	0.520064	0.020753
QZ	Aealbmic8	ALB-DI-6	1	0
QZ	Aealbmic12	ALB-DI-6	0.004142	0.0026
QZ	Aealbmic6	ALB-DI-6	0.500752	0.0097
QZ	Aealbmic5	ALB-DI-6	0.910862	0.009782
QZ	Aealbmic16	ALB-DI-6	0.130774	0.014066
QZ	ALB-TRI-6	ALB-DI-6	0.538034	0.032076
QZ	Aealbmic9	ALB-DI-4	0.9169	0.009767
QZ	Aealbmic10	ALB-DI-4	0.979818	0.004162
QZ	Aealbmic8	ALB-DI-4	0.605102	0.024181
QZ	Aealbmic12	ALB-DI-4	0.986684	0.004285
QZ	Aealbmic6	ALB-DI-4	0.779536	0.011564
QZ	Aealbmic5	ALB-DI-4	0.692756	0.018056
QZ	Aealbmic16	ALB-DI-4	0.828158	0.016123
QZ	ALB-TRI-6	ALB-DI-4	0.57047	0.033112
QZ	ALB-DI-6	ALB-DI-4	0.386184	0.019303
QZ	Aealbmic9	Aealbmic3	0.500726	0.020546
QZ	Aealbmic10	Aealbmic3	0.063818	0.010501
QZ	Aealbmic8	Aealbmic3	0.886818	0.014698
QZ	Aealbmic12	Aealbmic3	0.971764	0.007414
QZ	Aealbmic6	Aealbmic3	0.058278	0.005659
QZ	Aealbmic5	Aealbmic3	0.279652	0.016492
QZ	Aealbmic16	Aealbmic3	0.094906	0.014089
QZ	ALB-TRI-6	Aealbmic3	0.21174	0.028133
QZ	ALB-DI-6	Aealbmic3	0.78675	0.015979
QZ	ALB-DI-4	Aealbmic3	0.967166	0.006445
QZ	Aealbmic9	ALB-TRI-33	0.318342	0.020797
QZ	Aealbmic10	ALB-TRI-33	0.769878	0.016583
QZ	Aealbmic8	ALB-TRI-33	0.326776	0.025845
QZ	Aealbmic12	ALB-TRI-33	0.638928	0.025748
QZ	Aealbmic6	ALB-TRI-33	0.969262	0.003074
QZ	Aealbmic5	ALB-TRI-33	0.1531	0.014525
QZ	Aealbmic16	ALB-TRI-33	0.735732	0.020275
QZ	ALB-TRI-6	ALB-TRI-33	0.413182	0.03445
QZ	ALB-DI-6	ALB-TRI-33	0.773808	0.017217
QZ	ALB-DI-4	ALB-TRI-33	0.68142	0.020653
QZ	Aealbmic3	ALB-TRI-33	0.29581	0.023322
QZ	Aealbmic9	Aealbmic11	0.035818	0.006422
QZ	Aealbmic10	Aealbmic11	0.125704	0.01235
QZ	Aealbmic8	Aealbmic11	0.310866	0.024082
QZ	Aealbmic12	Aealbmic11	0.882706	0.013608
QZ	Aealbmic6	Aealbmic11	0.304002	0.011206
QZ	Aealbmic5	Aealbmic11	0.119914	0.010987
QZ	Aealbmic16	Aealbmic11	0.127046	0.01292
QZ	ALB-TRI-6	Aealbmic11	0.52438	0.029617
QZ	ALB-DI-6	Aealbmic11	0.476678	0.016846
QZ	ALB-DI-4	Aealbmic11	0.65513	0.019781
QZ	Aealbmic3	Aealbmic11	0.876742	0.011444
QZ	ALB-TRI-33	Aealbmic11	0.630882	0.018517
BS	Aealbmic9	Aealbmic10	0.462636	0.014763
BS	Aealbmic9	Aealbmic8	1	0
BS	Aealbmic10	Aealbmic8	1	0
BS	Aealbmic9	Aealbmic12	0.364088	0.018902
BS	Aealbmic10	Aealbmic12	1	0
BS	Aealbmic8	Aealbmic12	1	0
BS	Aealbmic9	Aealbmic6	0.3166	0.011078
BS	Aealbmic10	Aealbmic6	0.437386	0.014605
BS	Aealbmic8	Aealbmic6	0.890648	0.009331
BS	Aealbmic12	Aealbmic6	0.40515	0.015713
BS	Aealbmic9	Aealbmic5	0.089044	0.007025
BS	Aealbmic10	Aealbmic5	0.66608	0.014092
BS	Aealbmic8	Aealbmic5	0.661092	0.019068
BS	Aealbmic12	Aealbmic5	0.517404	0.016951
BS	Aealbmic6	Aealbmic5	0.408614	0.014112
BS	Aealbmic9	Aealbmic16	0.741556	0.013033
BS	Aealbmic10	Aealbmic16	0.814286	0.011578
BS	Aealbmic8	Aealbmic16	0.406656	0.021028
BS	Aealbmic12	Aealbmic16	0.031492	0.00709
BS	Aealbmic6	Aealbmic16	0.859204	0.010262
BS	Aealbmic5	Aealbmic16	0.577158	0.017395
BS	Aealbmic9	ALB-TRI-6	0	0
BS	Aealbmic10	ALB-TRI-6	1	0
BS	Aealbmic8	ALB-TRI-6	1	0
BS	Aealbmic12	ALB-TRI-6	0.21263	0.018918
BS	Aealbmic6	ALB-TRI-6	0.605166	0.018498
BS	Aealbmic5	ALB-TRI-6	1	0
BS	Aealbmic16	ALB-TRI-6	1	0
BS	Aealbmic9	ALB-DI-6	0.249564	0.014906
BS	Aealbmic10	ALB-DI-6	0.752338	0.014002
BS	Aealbmic8	ALB-DI-6	0.392082	0.022429
BS	Aealbmic12	ALB-DI-6	0.395546	0.017846
BS	Aealbmic6	ALB-DI-6	0.826076	0.009738
BS	Aealbmic5	ALB-DI-6	0.379082	0.017624
BS	Aealbmic16	ALB-DI-6	0.717794	0.016222
BS	ALB-TRI-6	ALB-DI-6	0.440694	0.021483
BS	Aealbmic9	ALB-DI-4	0.861084	0.008801
BS	Aealbmic10	ALB-DI-4	0.118474	0.009415
BS	Aealbmic8	ALB-DI-4	0.59665	0.017804
BS	Aealbmic12	ALB-DI-4	0.379878	0.019336
BS	Aealbmic6	ALB-DI-4	0.115496	0.007634
BS	Aealbmic5	ALB-DI-4	0.236572	0.013349
BS	Aealbmic16	ALB-DI-4	0.380992	0.013557
BS	ALB-TRI-6	ALB-DI-4	0.694548	0.018768
BS	ALB-DI-6	ALB-DI-4	1	0
BS	Aealbmic9	Aealbmic3	0.139632	0.014559
BS	Aealbmic10	Aealbmic3	1	0
BS	Aealbmic8	Aealbmic3	1	0
BS	Aealbmic12	Aealbmic3	1	0
BS	Aealbmic6	Aealbmic3	0.59172	0.018428
BS	Aealbmic5	Aealbmic3	0.213088	0.01765
BS	Aealbmic16	Aealbmic3	1	0
BS	ALB-TRI-6	Aealbmic3	1	0
BS	ALB-DI-6	Aealbmic3	1	0
BS	ALB-DI-4	Aealbmic3	0.606456	0.01672
BS	Aealbmic9	ALB-TRI-33	1	0
BS	Aealbmic10	ALB-TRI-33	0.668656	0.010997
BS	Aealbmic8	ALB-TRI-33	0.643718	0.013536
BS	Aealbmic12	ALB-TRI-33	1	0
BS	Aealbmic6	ALB-TRI-33	0.310634	0.010035
BS	Aealbmic5	ALB-TRI-33	0.828342	0.009863
BS	Aealbmic16	ALB-TRI-33	1	0
BS	ALB-TRI-6	ALB-TRI-33	1	0
BS	ALB-DI-6	ALB-TRI-33	0.899116	0.005832
BS	ALB-DI-4	ALB-TRI-33	0.60602	0.012116
BS	Aealbmic3	ALB-TRI-33	0.688928	0.014701
BS	Aealbmic9	Aealbmic11	1	0
BS	Aealbmic10	Aealbmic11	0.50172	0.016469
BS	Aealbmic8	Aealbmic11	1	0
BS	Aealbmic12	Aealbmic11	0.240554	0.017831
BS	Aealbmic6	Aealbmic11	0.30765	0.011601
BS	Aealbmic5	Aealbmic11	0.754854	0.011152
BS	Aealbmic16	Aealbmic11	0.172512	0.010678
BS	ALB-TRI-6	Aealbmic11	0.282684	0.025406
BS	ALB-DI-6	Aealbmic11	0.588286	0.015726
BS	ALB-DI-4	Aealbmic11	0.046116	0.004784
BS	Aealbmic3	Aealbmic11	0.338344	0.022957
BS	ALB-TRI-33	Aealbmic11	1	0
CM	Aealbmic9	Aealbmic10	0.831038	0.01059
CM	Aealbmic9	Aealbmic8	0.047082	0.010652
CM	Aealbmic10	Aealbmic8	0.741792	0.024124
CM	Aealbmic9	Aealbmic12	0.309844	0.018582
CM	Aealbmic10	Aealbmic12	0.124484	0.013228
CM	Aealbmic8	Aealbmic12	0.266348	0.027351
CM	Aealbmic9	Aealbmic6	0.084938	0.012364
CM	Aealbmic10	Aealbmic6	0.75457	0.017397
CM	Aealbmic8	Aealbmic6	0.588276	0.026507
CM	Aealbmic12	Aealbmic6	0.655124	0.021415
CM	Aealbmic9	Aealbmic5	0.815538	0.010783
CM	Aealbmic10	Aealbmic5	0.661158	0.013874
CM	Aealbmic8	Aealbmic5	0.405168	0.024362
CM	Aealbmic12	Aealbmic5	0.955282	0.007438
CM	Aealbmic6	Aealbmic5	0.810622	0.012464
CM	Aealbmic9	Aealbmic16	0.372548	0.020814
CM	Aealbmic10	Aealbmic16	0.823134	0.016272
CM	Aealbmic8	Aealbmic16	1	0
CM	Aealbmic12	Aealbmic16	0.64901	0.024075
CM	Aealbmic6	Aealbmic16	0.365002	0.028444
CM	Aealbmic5	Aealbmic16	0.162856	0.015786
CM	Aealbmic9	ALB-TRI-6	0.47077	0.022371
CM	Aealbmic10	ALB-TRI-6	0.28334	0.022796
CM	Aealbmic8	ALB-TRI-6	0.536756	0.034188
CM	Aealbmic12	ALB-TRI-6	1	0
CM	Aealbmic6	ALB-TRI-6	0.883162	0.013006
CM	Aealbmic5	ALB-TRI-6	1	0
CM	Aealbmic16	ALB-TRI-6	0.417902	0.032044
CM	Aealbmic9	ALB-DI-6	0.84601	0.013003
CM	Aealbmic10	ALB-DI-6	0.103704	0.011287
CM	Aealbmic8	ALB-DI-6	1	0
CM	Aealbmic12	ALB-DI-6	0.885716	0.011603
CM	Aealbmic6	ALB-DI-6	0.093842	0.014564
CM	Aealbmic5	ALB-DI-6	0.766996	0.016209
CM	Aealbmic16	ALB-DI-6	0.31382	0.025198
CM	ALB-TRI-6	ALB-DI-6	0.33487	0.022775
CM	Aealbmic9	ALB-DI-4	0.555544	0.014055
CM	Aealbmic10	ALB-DI-4	0.03855	0.005016
CM	Aealbmic8	ALB-DI-4	0.827112	0.014435
CM	Aealbmic12	ALB-DI-4	0.212092	0.016546
CM	Aealbmic6	ALB-DI-4	0.998602	0.0007
CM	Aealbmic5	ALB-DI-4	0.593872	0.015258
CM	Aealbmic16	ALB-DI-4	0.754948	0.017595
CM	ALB-TRI-6	ALB-DI-4	0.535756	0.023038
CM	ALB-DI-6	ALB-DI-4	0.631268	0.013925
CM	Aealbmic9	Aealbmic3	0.468846	0.025161
CM	Aealbmic10	Aealbmic3	0.157822	0.022394
CM	Aealbmic8	Aealbmic3	0.567892	0.035737
CM	Aealbmic12	Aealbmic3	0.10576	0.016962
CM	Aealbmic6	Aealbmic3	0.32696	0.026357
CM	Aealbmic5	Aealbmic3	0.957568	0.008356
CM	Aealbmic16	Aealbmic3	0.580894	0.03459
CM	ALB-TRI-6	Aealbmic3	0.64365	0.03379
CM	ALB-DI-6	Aealbmic3	0.410062	0.031799
CM	ALB-DI-4	Aealbmic3	0.253846	0.022172
CM	Aealbmic9	ALB-TRI-33	0.251068	0.013025
CM	Aealbmic10	ALB-TRI-33	0.550256	0.015779
CM	Aealbmic8	ALB-TRI-33	0.39757	0.022482
CM	Aealbmic12	ALB-TRI-33	0.716862	0.014236
CM	Aealbmic6	ALB-TRI-33	0.49093	0.016355
CM	Aealbmic5	ALB-TRI-33	0.15328	0.011169
CM	Aealbmic16	ALB-TRI-33	0.05277	0.008188
CM	ALB-TRI-6	ALB-TRI-33	0.840172	0.013002
CM	ALB-DI-6	ALB-TRI-33	1	0
CM	ALB-DI-4	ALB-TRI-33	0.063412	0.007328
CM	Aealbmic3	ALB-TRI-33	0.159018	0.018114
CM	Aealbmic9	Aealbmic11	0.762634	0.012631
CM	Aealbmic10	Aealbmic11	0.993954	0.001662
CM	Aealbmic8	Aealbmic11	0.160866	0.017266
CM	Aealbmic12	Aealbmic11	0.949548	0.004975
CM	Aealbmic6	Aealbmic11	0.514092	0.019218
CM	Aealbmic5	Aealbmic11	0.461734	0.012134
CM	Aealbmic16	Aealbmic11	0.950542	0.006854
CM	ALB-TRI-6	Aealbmic11	0.836444	0.013441
CM	ALB-DI-6	Aealbmic11	0.920742	0.007627
CM	ALB-DI-4	Aealbmic11	0.233772	0.012022
CM	Aealbmic3	Aealbmic11	0.930686	0.008742
CM	ALB-TRI-33	Aealbmic11	0.17997	0.008915
ZJ	Aealbmic9	Aealbmic10	0.175612	0.012164
ZJ	Aealbmic9	Aealbmic8	0.393786	0.01482
ZJ	Aealbmic10	Aealbmic8	0.76337	0.009655
ZJ	Aealbmic9	Aealbmic12	0.387238	0.018289
ZJ	Aealbmic10	Aealbmic12	0.346108	0.016641
ZJ	Aealbmic8	Aealbmic12	1	0
ZJ	Aealbmic9	Aealbmic6	0.004538	0.000733
ZJ	Aealbmic10	Aealbmic6	0.55885	0.008328
ZJ	Aealbmic8	Aealbmic6	0.446574	0.009968
ZJ	Aealbmic12	Aealbmic6	0.612542	0.011382
ZJ	Aealbmic9	Aealbmic5	0.12517	0.012329
ZJ	Aealbmic10	Aealbmic5	0.30578	0.015187
ZJ	Aealbmic8	Aealbmic5	0.641636	0.017009
ZJ	Aealbmic12	Aealbmic5	0.676236	0.020206
ZJ	Aealbmic6	Aealbmic5	0.18315	0.009389
ZJ	Aealbmic9	Aealbmic16	0.92141	0.008115
ZJ	Aealbmic10	Aealbmic16	0.239358	0.012278
ZJ	Aealbmic8	Aealbmic16	0.744718	0.014816
ZJ	Aealbmic12	Aealbmic16	0.217144	0.019053
ZJ	Aealbmic6	Aealbmic16	0.927218	0.004606
ZJ	Aealbmic5	Aealbmic16	0.879524	0.012781
ZJ	Aealbmic9	ALB-TRI-6	0.713288	0.01712
ZJ	Aealbmic10	ALB-TRI-6	0.546408	0.013808
ZJ	Aealbmic8	ALB-TRI-6	0.783636	0.016741
ZJ	Aealbmic12	ALB-TRI-6	0.345168	0.024313
ZJ	Aealbmic6	ALB-TRI-6	0.99061	0.001331
ZJ	Aealbmic5	ALB-TRI-6	0.756862	0.017102
ZJ	Aealbmic16	ALB-TRI-6	0.360782	0.022057
ZJ	Aealbmic9	ALB-DI-6	0.391024	0.012801
ZJ	Aealbmic10	ALB-DI-6	0.414384	0.009355
ZJ	Aealbmic8	ALB-DI-6	0.718556	0.00994
ZJ	Aealbmic12	ALB-DI-6	0.454474	0.012102
ZJ	Aealbmic6	ALB-DI-6	0.877178	0.003952
ZJ	Aealbmic5	ALB-DI-6	0.1206	0.008102
ZJ	Aealbmic16	ALB-DI-6	0.016554	0.00284
ZJ	ALB-TRI-6	ALB-DI-6	0.012344	0.00253
ZJ	Aealbmic9	ALB-DI-4	0.418582	0.017259
ZJ	Aealbmic10	ALB-DI-4	0.38948	0.012438
ZJ	Aealbmic8	ALB-DI-4	0.102102	0.00904
ZJ	Aealbmic12	ALB-DI-4	0.67105	0.017148
ZJ	Aealbmic6	ALB-DI-4	0.150904	0.006116
ZJ	Aealbmic5	ALB-DI-4	0.581198	0.017647
ZJ	Aealbmic16	ALB-DI-4	0.999278	0.000412
ZJ	ALB-TRI-6	ALB-DI-4	0.303224	0.016031
ZJ	ALB-DI-6	ALB-DI-4	0.463706	0.011577
ZJ	Aealbmic9	Aealbmic3	0.696598	0.01936
ZJ	Aealbmic10	Aealbmic3	0.851582	0.012557
ZJ	Aealbmic8	Aealbmic3	0.596006	0.027976
ZJ	Aealbmic12	Aealbmic3	1	0
ZJ	Aealbmic6	Aealbmic3	0.618026	0.012264
ZJ	Aealbmic5	Aealbmic3	0.360226	0.023284
ZJ	Aealbmic16	Aealbmic3	0.972246	0.005976
ZJ	ALB-TRI-6	Aealbmic3	0.49357	0.03147
ZJ	ALB-DI-6	Aealbmic3	0.84312	0.010706
ZJ	ALB-DI-4	Aealbmic3	0.15994	0.014374
ZJ	Aealbmic9	ALB-TRI-33	0.756344	0.014151
ZJ	Aealbmic10	ALB-TRI-33	0.12051	0.008468
ZJ	Aealbmic8	ALB-TRI-33	0.902154	0.008206
ZJ	Aealbmic12	ALB-TRI-33	0.262624	0.018693
ZJ	Aealbmic6	ALB-TRI-33	0.12469	0.006086
ZJ	Aealbmic5	ALB-TRI-33	0.397102	0.018766
ZJ	Aealbmic16	ALB-TRI-33	0.919382	0.010325
ZJ	ALB-TRI-6	ALB-TRI-33	0.060232	0.009391
ZJ	ALB-DI-6	ALB-TRI-33	0.139588	0.007133
ZJ	ALB-DI-4	ALB-TRI-33	0.340664	0.013248
ZJ	Aealbmic3	ALB-TRI-33	1	0
ZJ	Aealbmic9	Aealbmic11	0.242552	0.014213
ZJ	Aealbmic10	Aealbmic11	0.368266	0.016348
ZJ	Aealbmic8	Aealbmic11	0.774206	0.017808
ZJ	Aealbmic12	Aealbmic11	0.69127	0.020634
ZJ	Aealbmic6	Aealbmic11	0.34511	0.010486
ZJ	Aealbmic5	Aealbmic11	0.522036	0.022575
ZJ	Aealbmic16	Aealbmic11	0.84207	0.015008
ZJ	ALB-TRI-6	Aealbmic11	0.636188	0.022868
ZJ	ALB-DI-6	Aealbmic11	0.78186	0.011481
ZJ	ALB-DI-4	Aealbmic11	0.146274	0.011559
ZJ	Aealbmic3	Aealbmic11	1	0
ZJ	ALB-TRI-33	Aealbmic11	0.29905	0.020818
MM	Aealbmic9	Aealbmic10	0.418374	0.016885
MM	Aealbmic9	Aealbmic8	0.569654	0.018519
MM	Aealbmic10	Aealbmic8	0.26479	0.012073
MM	Aealbmic9	Aealbmic12	0.541846	0.027091
MM	Aealbmic10	Aealbmic12	0.441534	0.019861
MM	Aealbmic8	Aealbmic12	0.567614	0.023694
MM	Aealbmic9	Aealbmic6	0.350948	0.020786
MM	Aealbmic10	Aealbmic6	0.14027	0.012687
MM	Aealbmic8	Aealbmic6	0.935484	0.00814
MM	Aealbmic12	Aealbmic6	0.0034	0.002819
MM	Aealbmic9	Aealbmic5	0.478612	0.016512
MM	Aealbmic10	Aealbmic5	0.98147	0.002127
MM	Aealbmic8	Aealbmic5	0.696238	0.011161
MM	Aealbmic12	Aealbmic5	0.90454	0.009889
MM	Aealbmic6	Aealbmic5	0.087204	0.008402
MM	Aealbmic9	Aealbmic16	0.498072	0.017867
MM	Aealbmic10	Aealbmic16	0.808412	0.009621
MM	Aealbmic8	Aealbmic16	0.47099	0.014268
MM	Aealbmic12	Aealbmic16	0.32476	0.024029
MM	Aealbmic6	Aealbmic16	0.221312	0.016069
MM	Aealbmic5	Aealbmic16	0.713428	0.011847
MM	Aealbmic9	ALB-TRI-6	0.658344	0.029118
MM	Aealbmic10	ALB-TRI-6	0.535984	0.023166
MM	Aealbmic8	ALB-TRI-6	1	0
MM	Aealbmic12	ALB-TRI-6	0.024586	0.01125
MM	Aealbmic6	ALB-TRI-6	0.871582	0.018602
MM	Aealbmic5	ALB-TRI-6	0.666582	0.020935
MM	Aealbmic16	ALB-TRI-6	0.126162	0.014693
MM	Aealbmic9	ALB-DI-6	0.112778	0.013229
MM	Aealbmic10	ALB-DI-6	0.207374	0.015339
MM	Aealbmic8	ALB-DI-6	0.68966	0.01674
MM	Aealbmic12	ALB-DI-6	0.369956	0.027366
MM	Aealbmic6	ALB-DI-6	0.020706	0.005917
MM	Aealbmic5	ALB-DI-6	0.16995	0.011493
MM	Aealbmic16	ALB-DI-6	0.288142	0.019722
MM	ALB-TRI-6	ALB-DI-6	0.538864	0.032764
MM	Aealbmic9	ALB-DI-4	0.81491	0.011625
MM	Aealbmic10	ALB-DI-4	0.189144	0.010309
MM	Aealbmic8	ALB-DI-4	0.276824	0.012398
MM	Aealbmic12	ALB-DI-4	0.93801	0.007916
MM	Aealbmic6	ALB-DI-4	0.672672	0.015818
MM	Aealbmic5	ALB-DI-4	0.384828	0.011078
MM	Aealbmic16	ALB-DI-4	0.816894	0.010776
MM	ALB-TRI-6	ALB-DI-4	0.760616	0.017684
MM	ALB-DI-6	ALB-DI-4	0.147386	0.013955
MM	Aealbmic9	Aealbmic3	1	0
MM	Aealbmic10	Aealbmic3	0.592778	0.023117
MM	Aealbmic8	Aealbmic3	1	0
MM	Aealbmic12	Aealbmic3	1	0
MM	Aealbmic6	Aealbmic3	0.476634	0.028496
MM	Aealbmic5	Aealbmic3	1	0
MM	Aealbmic16	Aealbmic3	0.5157	0.027576
MM	ALB-TRI-6	Aealbmic3	1	0
MM	ALB-DI-6	Aealbmic3	0.504218	0.030533
MM	ALB-DI-4	Aealbmic3	0.73728	0.017958
MM	Aealbmic9	ALB-TRI-33	0.971206	0.004369
MM	Aealbmic10	ALB-TRI-33	0.31694	0.011584
MM	Aealbmic8	ALB-TRI-33	0.17339	0.012521
MM	Aealbmic12	ALB-TRI-33	0.835144	0.015417
MM	Aealbmic6	ALB-TRI-33	0.316746	0.015672
MM	Aealbmic5	ALB-TRI-33	0.689958	0.011566
MM	Aealbmic16	ALB-TRI-33	0.604722	0.013205
MM	ALB-TRI-6	ALB-TRI-33	0.589918	0.024158
MM	ALB-DI-6	ALB-TRI-33	0.047982	0.006279
MM	ALB-DI-4	ALB-TRI-33	0.3681	0.014252
MM	Aealbmic3	ALB-TRI-33	0.620488	0.023133
MM	Aealbmic9	Aealbmic11	0.601706	0.017419
MM	Aealbmic10	Aealbmic11	0.34581	0.013871
MM	Aealbmic8	Aealbmic11	0.099248	0.007335
MM	Aealbmic12	Aealbmic11	1	0
MM	Aealbmic6	Aealbmic11	0.82498	0.010515
MM	Aealbmic5	Aealbmic11	0.999332	0.000395
MM	Aealbmic16	Aealbmic11	0.928934	0.004738
MM	ALB-TRI-6	Aealbmic11	0.623208	0.022874
MM	ALB-DI-6	Aealbmic11	1	0
MM	ALB-DI-4	Aealbmic11	0.666114	0.012408
MM	Aealbmic3	Aealbmic11	0.519074	0.023687
MM	ALB-TRI-33	Aealbmic11	0.89985	0.006544
JH	Aealbmic9	Aealbmic10	0.91316	0.008605
JH	Aealbmic9	Aealbmic8	0.043626	0.008298
JH	Aealbmic10	Aealbmic8	0.86121	0.013871
JH	Aealbmic9	Aealbmic12	0.830804	0.014164
JH	Aealbmic10	Aealbmic12	0.75664	0.02188
JH	Aealbmic8	Aealbmic12	1	0
JH	Aealbmic9	Aealbmic6	0.78856	0.008381
JH	Aealbmic10	Aealbmic6	0.944684	0.004821
JH	Aealbmic8	Aealbmic6	0.775102	0.012488
JH	Aealbmic12	Aealbmic6	0.563236	0.01625
JH	Aealbmic9	Aealbmic5	0.898062	0.00797
JH	Aealbmic10	Aealbmic5	0.139944	0.015404
JH	Aealbmic8	Aealbmic5	1	0
JH	Aealbmic12	Aealbmic5	1	0
JH	Aealbmic6	Aealbmic5	0.051416	0.004163
JH	Aealbmic9	Aealbmic16	0.158168	0.015557
JH	Aealbmic10	Aealbmic16	0.47091	0.028576
JH	Aealbmic8	Aealbmic16	1	0
JH	Aealbmic12	Aealbmic16	0.323452	0.030687
JH	Aealbmic6	Aealbmic16	0.270044	0.014302
JH	Aealbmic5	Aealbmic16	1	0
JH	Aealbmic9	ALB-TRI-6	0.312048	0.02286
JH	Aealbmic10	ALB-TRI-6	0.585634	0.024613
JH	Aealbmic8	ALB-TRI-6	0.424126	0.030905
JH	Aealbmic12	ALB-TRI-6	0.038822	0.011471
JH	Aealbmic6	ALB-TRI-6	1	0
JH	Aealbmic5	ALB-TRI-6	0.358606	0.025038
JH	Aealbmic16	ALB-TRI-6	1	0
JH	Aealbmic9	ALB-DI-6	0.249176	0.014793
JH	Aealbmic10	ALB-DI-6	0.317104	0.019631
JH	Aealbmic8	ALB-DI-6	0.632312	0.018964
JH	Aealbmic12	ALB-DI-6	0.485732	0.023798
JH	Aealbmic6	ALB-DI-6	0.36638	0.00943
JH	Aealbmic5	ALB-DI-6	0.622098	0.018888
JH	Aealbmic16	ALB-DI-6	1	0
JH	ALB-TRI-6	ALB-DI-6	0.41688	0.027322
JH	Aealbmic9	ALB-DI-4	0.840692	0.007029
JH	Aealbmic10	ALB-DI-4	0.231946	0.015447
JH	Aealbmic8	ALB-DI-4	0.577546	0.016491
JH	Aealbmic12	ALB-DI-4	0.393968	0.016199
JH	Aealbmic6	ALB-DI-4	0.855166	0.005859
JH	Aealbmic5	ALB-DI-4	0.290676	0.011677
JH	Aealbmic16	ALB-DI-4	0.390494	0.018355
JH	ALB-TRI-6	ALB-DI-4	0.859992	0.010777
JH	ALB-DI-6	ALB-DI-4	0.53415	0.012666
JH	Aealbmic9	Aealbmic3	0.619958	0.014279
JH	Aealbmic10	Aealbmic3	0.004434	0.00294
JH	Aealbmic8	Aealbmic3	1	0
JH	Aealbmic12	Aealbmic3	1	0
JH	Aealbmic6	Aealbmic3	0.770906	0.00975
JH	Aealbmic5	Aealbmic3	0.20899	0.014305
JH	Aealbmic16	Aealbmic3	1	0
JH	ALB-TRI-6	Aealbmic3	0.40513	0.028399
JH	ALB-DI-6	Aealbmic3	0.586826	0.022149
JH	ALB-DI-4	Aealbmic3	0.987814	0.002556
JH	Aealbmic9	ALB-TRI-33	0.40925	0.013919
JH	Aealbmic10	ALB-TRI-33	0.987492	0.002577
JH	Aealbmic8	ALB-TRI-33	0.917234	0.010474
JH	Aealbmic12	ALB-TRI-33	0.129234	0.0139
JH	Aealbmic6	ALB-TRI-33	0.357788	0.012559
JH	Aealbmic5	ALB-TRI-33	0.258582	0.017403
JH	Aealbmic16	ALB-TRI-33	0.741874	0.023318
JH	ALB-TRI-6	ALB-TRI-33	0.27486	0.022347
JH	ALB-DI-6	ALB-TRI-33	0.953482	0.006902
JH	ALB-DI-4	ALB-TRI-33	0.638712	0.012417
JH	Aealbmic3	ALB-TRI-33	0.918252	0.008453
JH	Aealbmic9	Aealbmic11	0.526314	0.019429
JH	Aealbmic10	Aealbmic11	0.32759	0.022952
JH	Aealbmic8	Aealbmic11	0.377718	0.020532
JH	Aealbmic12	Aealbmic11	1	0
JH	Aealbmic6	Aealbmic11	0.241814	0.013185
JH	Aealbmic5	Aealbmic11	0.582656	0.014268
JH	Aealbmic16	Aealbmic11	1	0
JH	ALB-TRI-6	Aealbmic11	0.486334	0.026212
JH	ALB-DI-6	Aealbmic11	0.407982	0.018252
JH	ALB-DI-4	Aealbmic11	0.872778	0.007593
JH	Aealbmic3	Aealbmic11	0.129374	0.013769
JH	ALB-TRI-33	Aealbmic11	0.138494	0.013858
SZ	Aealbmic9	Aealbmic10	0.715938	0.011207
SZ	Aealbmic9	Aealbmic8	0.177876	0.011526
SZ	Aealbmic10	Aealbmic8	0.09452	0.010442
SZ	Aealbmic9	Aealbmic12	0.60479	0.019038
SZ	Aealbmic10	Aealbmic12	0.26175	0.017443
SZ	Aealbmic8	Aealbmic12	0.696044	0.021309
SZ	Aealbmic9	Aealbmic6	0.00025	0.000141
SZ	Aealbmic10	Aealbmic6	0.26734	0.008447
SZ	Aealbmic8	Aealbmic6	0.400658	0.010902
SZ	Aealbmic12	Aealbmic6	0.44718	0.013049
SZ	Aealbmic9	Aealbmic5	0.397226	0.013033
SZ	Aealbmic10	Aealbmic5	0.1107	0.007974
SZ	Aealbmic8	Aealbmic5	0.733648	0.012406
SZ	Aealbmic12	Aealbmic5	0.293864	0.016033
SZ	Aealbmic6	Aealbmic5	0.67955	0.008352
SZ	Aealbmic9	Aealbmic16	0.552468	0.008704
SZ	Aealbmic10	Aealbmic16	0.483542	0.008073
SZ	Aealbmic8	Aealbmic16	0.588612	0.010119
SZ	Aealbmic12	Aealbmic16	0.757638	0.010671
SZ	Aealbmic6	Aealbmic16	0.277718	0.00524
SZ	Aealbmic5	Aealbmic16	0.135904	0.006274
SZ	Aealbmic9	ALB-TRI-6	0.034466	0.006423
SZ	Aealbmic10	ALB-TRI-6	0.958432	0.006149
SZ	Aealbmic8	ALB-TRI-6	0.78441	0.021421
SZ	Aealbmic12	ALB-TRI-6	1	0
SZ	Aealbmic6	ALB-TRI-6	0.63331	0.013521
SZ	Aealbmic5	ALB-TRI-6	0.115362	0.0133
SZ	Aealbmic16	ALB-TRI-6	0.577936	0.016211
SZ	Aealbmic9	ALB-DI-6	0.446146	0.011738
SZ	Aealbmic10	ALB-DI-6	0.39519	0.011715
SZ	Aealbmic8	ALB-DI-6	0.07492	0.007381
SZ	Aealbmic12	ALB-DI-6	0.871266	0.009741
SZ	Aealbmic6	ALB-DI-6	0.389232	0.007556
SZ	Aealbmic5	ALB-DI-6	0.550018	0.011906
SZ	Aealbmic16	ALB-DI-6	0.611076	0.00704
SZ	ALB-TRI-6	ALB-DI-6	0.106214	0.014961
SZ	Aealbmic9	ALB-DI-4	0.293332	0.008424
SZ	Aealbmic10	ALB-DI-4	0.06504	0.004143
SZ	Aealbmic8	ALB-DI-4	0.211702	0.009591
SZ	Aealbmic12	ALB-DI-4	0.466934	0.015401
SZ	Aealbmic6	ALB-DI-4	0.619034	0.007148
SZ	Aealbmic5	ALB-DI-4	0.121356	0.007394
SZ	Aealbmic16	ALB-DI-4	0.363294	0.007688
SZ	ALB-TRI-6	ALB-DI-4	0.263076	0.015073
SZ	ALB-DI-6	ALB-DI-4	0.224952	0.008591
SZ	Aealbmic9	Aealbmic3	0.867926	0.01239
SZ	Aealbmic10	Aealbmic3	0.940022	0.008768
SZ	Aealbmic8	Aealbmic3	1	0
SZ	Aealbmic12	Aealbmic3	0.711282	0.030667
SZ	Aealbmic6	Aealbmic3	0.76774	0.009934
SZ	Aealbmic5	Aealbmic3	0.65072	0.022858
SZ	Aealbmic16	Aealbmic3	0.288624	0.014479
SZ	ALB-TRI-6	Aealbmic3	1	0
SZ	ALB-DI-6	Aealbmic3	0.866794	0.010969
SZ	ALB-DI-4	Aealbmic3	0.998266	0.000654
SZ	Aealbmic9	ALB-TRI-33	0.175444	0.009982
SZ	Aealbmic10	ALB-TRI-33	0.447436	0.012295
SZ	Aealbmic8	ALB-TRI-33	0.674086	0.013581
SZ	Aealbmic12	ALB-TRI-33	0.073766	0.008281
SZ	Aealbmic6	ALB-TRI-33	0.875518	0.005252
SZ	Aealbmic5	ALB-TRI-33	0.388488	0.008939
SZ	Aealbmic16	ALB-TRI-33	0.417548	0.008403
SZ	ALB-TRI-6	ALB-TRI-33	0.03771	0.006693
SZ	ALB-DI-6	ALB-TRI-33	0.71071	0.008863
SZ	ALB-DI-4	ALB-TRI-33	0.86646	0.005782
SZ	Aealbmic3	ALB-TRI-33	0.120934	0.013129
SZ	Aealbmic9	Aealbmic11	0.982068	0.002678
SZ	Aealbmic10	Aealbmic11	0.02238	0.004886
SZ	Aealbmic8	Aealbmic11	0.014456	0.003123
SZ	Aealbmic12	Aealbmic11	0.292614	0.021329
SZ	Aealbmic6	Aealbmic11	0.726754	0.008885
SZ	Aealbmic5	Aealbmic11	0.166354	0.01344
SZ	Aealbmic16	Aealbmic11	0.620178	0.010805
SZ	ALB-TRI-6	Aealbmic11	0.717702	0.025941
SZ	ALB-DI-6	Aealbmic11	0.81963	0.010602
SZ	ALB-DI-4	Aealbmic11	0.714108	0.011211
SZ	Aealbmic3	Aealbmic11	0.6011	0.026886
SZ	ALB-TRI-33	Aealbmic11	0.385648	0.018028
GZ	Aealbmic9	Aealbmic10	0.306684	0.009535
GZ	Aealbmic9	Aealbmic8	0.437116	0.010616
GZ	Aealbmic10	Aealbmic8	0.961272	0.00614
GZ	Aealbmic9	Aealbmic12	0.158884	0.007201
GZ	Aealbmic10	Aealbmic12	0.730726	0.018358
GZ	Aealbmic8	Aealbmic12	1	0
GZ	Aealbmic9	Aealbmic6	0.077512	0.004167
GZ	Aealbmic10	Aealbmic6	0.971664	0.003933
GZ	Aealbmic8	Aealbmic6	0.087534	0.009564
GZ	Aealbmic12	Aealbmic6	0.606106	0.017819
GZ	Aealbmic9	Aealbmic5	0.313884	0.007738
GZ	Aealbmic10	Aealbmic5	0.1052	0.009776
GZ	Aealbmic8	Aealbmic5	0.668844	0.016065
GZ	Aealbmic12	Aealbmic5	0.59951	0.01605
GZ	Aealbmic6	Aealbmic5	0.229422	0.010778
GZ	Aealbmic9	Aealbmic16	0.61069	0.01377
GZ	Aealbmic10	Aealbmic16	0.993832	0.002415
GZ	Aealbmic8	Aealbmic16	0.343752	0.02279
GZ	Aealbmic12	Aealbmic16	0.018264	0.005635
GZ	Aealbmic6	Aealbmic16	0.008928	0.002496
GZ	Aealbmic5	Aealbmic16	0.391248	0.021635
GZ	Aealbmic9	ALB-TRI-6	0.559636	0.012022
GZ	Aealbmic10	ALB-TRI-6	0.736488	0.021906
GZ	Aealbmic8	ALB-TRI-6	0.405368	0.029077
GZ	Aealbmic12	ALB-TRI-6	1	0
GZ	Aealbmic6	ALB-TRI-6	0.621628	0.018623
GZ	Aealbmic5	ALB-TRI-6	0.24623	0.018012
GZ	Aealbmic16	ALB-TRI-6	0.050252	0.012541
GZ	Aealbmic9	ALB-DI-6	0.692642	0.007628
GZ	Aealbmic10	ALB-DI-6	0.646324	0.017981
GZ	Aealbmic8	ALB-DI-6	0.067874	0.008448
GZ	Aealbmic12	ALB-DI-6	0.972354	0.005053
GZ	Aealbmic6	ALB-DI-6	0.319926	0.013439
GZ	Aealbmic5	ALB-DI-6	0.045388	0.005431
GZ	Aealbmic16	ALB-DI-6	0.034128	0.007186
GZ	ALB-TRI-6	ALB-DI-6	0.000984	0.000954
GZ	Aealbmic9	ALB-DI-4	0.9116	0.004393
GZ	Aealbmic10	ALB-DI-4	0.637562	0.01768
GZ	Aealbmic8	ALB-DI-4	0.62589	0.016813
GZ	Aealbmic12	ALB-DI-4	0.594748	0.017854
GZ	Aealbmic6	ALB-DI-4	0.427272	0.014176
GZ	Aealbmic5	ALB-DI-4	0.097992	0.008174
GZ	Aealbmic16	ALB-DI-4	0.677262	0.022106
GZ	ALB-TRI-6	ALB-DI-4	0.13021	0.015846
GZ	ALB-DI-6	ALB-DI-4	0.724394	0.010465
GZ	Aealbmic9	Aealbmic3	0.276736	0.010125
GZ	Aealbmic10	Aealbmic3	0.542676	0.024087
GZ	Aealbmic8	Aealbmic3	0.766888	0.017116
GZ	Aealbmic12	Aealbmic3	0.592848	0.023484
GZ	Aealbmic6	Aealbmic3	0.874534	0.007767
GZ	Aealbmic5	Aealbmic3	0.335506	0.019328
GZ	Aealbmic16	Aealbmic3	0.78628	0.021126
GZ	ALB-TRI-6	Aealbmic3	0.7175	0.027393
GZ	ALB-DI-6	Aealbmic3	0.250374	0.016256
GZ	ALB-DI-4	Aealbmic3	0.907242	0.010034
GZ	Aealbmic9	ALB-TRI-33	0.960906	0.002339
GZ	Aealbmic10	ALB-TRI-33	0.392478	0.015677
GZ	Aealbmic8	ALB-TRI-33	0.141284	0.012711
GZ	Aealbmic12	ALB-TRI-33	0.013192	0.003759
GZ	Aealbmic6	ALB-TRI-33	0.599726	0.011686
GZ	Aealbmic5	ALB-TRI-33	0.474892	0.014416
GZ	Aealbmic16	ALB-TRI-33	0.197748	0.016322
GZ	ALB-TRI-6	ALB-TRI-33	0.898394	0.01099
GZ	ALB-DI-6	ALB-TRI-33	0.58174	0.012051
GZ	ALB-DI-4	ALB-TRI-33	0.33264	0.011116
GZ	Aealbmic3	ALB-TRI-33	0.50202	0.014067
GZ	Aealbmic9	Aealbmic11	0.220152	0.007601
GZ	Aealbmic10	Aealbmic11	0.739468	0.01484
GZ	Aealbmic8	Aealbmic11	0.456998	0.020504
GZ	Aealbmic12	Aealbmic11	0.825178	0.016991
GZ	Aealbmic6	Aealbmic11	0.403332	0.014381
GZ	Aealbmic5	Aealbmic11	0.961078	0.004583
GZ	Aealbmic16	Aealbmic11	0.878752	0.013404
GZ	ALB-TRI-6	Aealbmic11	1	0
GZ	ALB-DI-6	Aealbmic11	0.97786	0.002696
GZ	ALB-DI-4	Aealbmic11	0.666396	0.014099
GZ	Aealbmic3	Aealbmic11	0.946356	0.006885
GZ	ALB-TRI-33	Aealbmic11	0.617788	0.012896
JY	Aealbmic9	Aealbmic10	0.3447	0.004685
JY	Aealbmic9	Aealbmic8	1	0
JY	Aealbmic10	Aealbmic8	0.83899	0.01098
JY	Aealbmic9	Aealbmic12	1	0
JY	Aealbmic10	Aealbmic12	0.981834	0.003539
JY	Aealbmic8	Aealbmic12	0.87355	0.015906
JY	Aealbmic9	Aealbmic6	1	0
JY	Aealbmic10	Aealbmic6	0.633022	0.006212
JY	Aealbmic8	Aealbmic6	0.597478	0.008335
JY	Aealbmic12	Aealbmic6	0.75268	0.009242
JY	Aealbmic9	Aealbmic5	0.222896	0.003719
JY	Aealbmic10	Aealbmic5	0.569086	0.01433
JY	Aealbmic8	Aealbmic5	0.948622	0.005923
JY	Aealbmic12	Aealbmic5	0.177034	0.013228
JY	Aealbmic6	Aealbmic5	0.959674	0.001975
JY	Aealbmic9	Aealbmic16	1	0
JY	Aealbmic10	Aealbmic16	0.423344	0.015736
JY	Aealbmic8	Aealbmic16	0.029066	0.005733
JY	Aealbmic12	Aealbmic16	0.62259	0.020419
JY	Aealbmic6	Aealbmic16	0.011374	0.001317
JY	Aealbmic5	Aealbmic16	0.20071	0.013899
JY	Aealbmic9	ALB-TRI-6	0.45502	0.006239
JY	Aealbmic10	ALB-TRI-6	0.569914	0.021358
JY	Aealbmic8	ALB-TRI-6	0.877786	0.020255
JY	Aealbmic12	ALB-TRI-6	1	0
JY	Aealbmic6	ALB-TRI-6	0.460042	0.009621
JY	Aealbmic5	ALB-TRI-6	0.73908	0.018525
JY	Aealbmic16	ALB-TRI-6	0.399506	0.026183
JY	Aealbmic9	ALB-DI-6	0.15145	0.003104
JY	Aealbmic10	ALB-DI-6	0.77266	0.013215
JY	Aealbmic8	ALB-DI-6	0.354582	0.017557
JY	Aealbmic12	ALB-DI-6	0.463702	0.024116
JY	Aealbmic6	ALB-DI-6	0.994104	0.000757
JY	Aealbmic5	ALB-DI-6	0.073582	0.008497
JY	Aealbmic16	ALB-DI-6	0.095416	0.009865
JY	ALB-TRI-6	ALB-DI-6	0.142784	0.019392
JY	Aealbmic9	ALB-DI-4	1	0
JY	Aealbmic10	ALB-DI-4	0.269366	0.009471
JY	Aealbmic8	ALB-DI-4	0.889824	0.007327
JY	Aealbmic12	ALB-DI-4	0.19084	0.013274
JY	Aealbmic6	ALB-DI-4	0.076008	0.003155
JY	Aealbmic5	ALB-DI-4	0.231188	0.010494
JY	Aealbmic16	ALB-DI-4	0.964364	0.003411
JY	ALB-TRI-6	ALB-DI-4	0.950754	0.005713
JY	ALB-DI-6	ALB-DI-4	0.885444	0.006956
JY	Aealbmic9	Aealbmic3	0.573042	0.005997
JY	Aealbmic10	Aealbmic3	0.52193	0.017429
JY	Aealbmic8	Aealbmic3	0.034878	0.008107
JY	Aealbmic12	Aealbmic3	1	0
JY	Aealbmic6	Aealbmic3	0.303436	0.010558
JY	Aealbmic5	Aealbmic3	0.511152	0.022302
JY	Aealbmic16	Aealbmic3	0.954604	0.007173
JY	ALB-TRI-6	Aealbmic3	1	0
JY	ALB-DI-6	Aealbmic3	0.535484	0.025566
JY	ALB-DI-4	Aealbmic3	0.008408	0.002038
JY	Aealbmic9	ALB-TRI-33	0.094724	0.002112
JY	Aealbmic10	ALB-TRI-33	0.183678	0.008577
JY	Aealbmic8	ALB-TRI-33	0.249234	0.014531
JY	Aealbmic12	ALB-TRI-33	0.915928	0.008535
JY	Aealbmic6	ALB-TRI-33	0.63508	0.005752
JY	Aealbmic5	ALB-TRI-33	0.59743	0.012075
JY	Aealbmic16	ALB-TRI-33	0.372882	0.012854
JY	ALB-TRI-6	ALB-TRI-33	0.91791	0.010757
JY	ALB-DI-6	ALB-TRI-33	0.095288	0.00766
JY	ALB-DI-4	ALB-TRI-33	0.94575	0.003184
JY	Aealbmic3	ALB-TRI-33	0.17563	0.011961
JY	Aealbmic9	Aealbmic11	0.530828	0.004512
JY	Aealbmic10	Aealbmic11	0.630856	0.014326
JY	Aealbmic8	Aealbmic11	0.724344	0.015318
JY	Aealbmic12	Aealbmic11	0.818226	0.012358
JY	Aealbmic6	Aealbmic11	0.028024	0.002036
JY	Aealbmic5	Aealbmic11	0.746992	0.012139
JY	Aealbmic16	Aealbmic11	0.12498	0.009931
JY	ALB-TRI-6	Aealbmic11	0.035224	0.009018
JY	ALB-DI-6	Aealbmic11	0.356952	0.019331
JY	ALB-DI-4	Aealbmic11	0.927694	0.00487
JY	Aealbmic3	Aealbmic11	0.302416	0.017591
JY	ALB-TRI-33	Aealbmic11	0.895412	0.006996
MZ	Aealbmic9	Aealbmic10	0.508808	0.01618
MZ	Aealbmic9	Aealbmic8	0.501344	0.021823
MZ	Aealbmic10	Aealbmic8	0.260262	0.016974
MZ	Aealbmic9	Aealbmic12	0.956632	0.006476
MZ	Aealbmic10	Aealbmic12	0.895854	0.008345
MZ	Aealbmic8	Aealbmic12	0.336382	0.023838
MZ	Aealbmic9	Aealbmic6	0.035374	0.00847
MZ	Aealbmic10	Aealbmic6	0.194166	0.012755
MZ	Aealbmic8	Aealbmic6	0.340286	0.024203
MZ	Aealbmic12	Aealbmic6	0.98097	0.004248
MZ	Aealbmic9	Aealbmic5	0.002554	0.001187
MZ	Aealbmic10	Aealbmic5	0.164388	0.010625
MZ	Aealbmic8	Aealbmic5	0.243044	0.017907
MZ	Aealbmic12	Aealbmic5	0.41244	0.016915
MZ	Aealbmic6	Aealbmic5	0.103676	0.010591
MZ	Aealbmic9	Aealbmic16	0.64502	0.018973
MZ	Aealbmic10	Aealbmic16	0.688046	0.016976
MZ	Aealbmic8	Aealbmic16	0.770932	0.019988
MZ	Aealbmic12	Aealbmic16	0.645848	0.022222
MZ	Aealbmic6	Aealbmic16	0.04414	0.009672
MZ	Aealbmic5	Aealbmic16	0.851406	0.012761
MZ	Aealbmic9	ALB-TRI-6	0.513958	0.027463
MZ	Aealbmic10	ALB-TRI-6	0.502862	0.020287
MZ	Aealbmic8	ALB-TRI-6	0.662266	0.030316
MZ	Aealbmic12	ALB-TRI-6	0.061282	0.012008
MZ	Aealbmic6	ALB-TRI-6	0.679038	0.02628
MZ	Aealbmic5	ALB-TRI-6	0.97819	0.004473
MZ	Aealbmic16	ALB-TRI-6	0.732806	0.029372
MZ	Aealbmic9	ALB-DI-6	0.888604	0.009316
MZ	Aealbmic10	ALB-DI-6	0.913382	0.006583
MZ	Aealbmic8	ALB-DI-6	0.152762	0.01643
MZ	Aealbmic12	ALB-DI-6	0.460722	0.01986
MZ	Aealbmic6	ALB-DI-6	0.965476	0.00568
MZ	Aealbmic5	ALB-DI-6	0.216774	0.014163
MZ	Aealbmic16	ALB-DI-6	0.649268	0.023445
MZ	ALB-TRI-6	ALB-DI-6	0.93149	0.011696
MZ	Aealbmic9	ALB-DI-4	0.220862	0.015132
MZ	Aealbmic10	ALB-DI-4	0.350032	0.014089
MZ	Aealbmic8	ALB-DI-4	0.206428	0.016206
MZ	Aealbmic12	ALB-DI-4	0.438704	0.01892
MZ	Aealbmic6	ALB-DI-4	0.458202	0.020386
MZ	Aealbmic5	ALB-DI-4	0.095208	0.008424
MZ	Aealbmic16	ALB-DI-4	0.838422	0.011397
MZ	ALB-TRI-6	ALB-DI-4	0.175694	0.018221
MZ	ALB-DI-6	ALB-DI-4	0.964594	0.00468
MZ	Aealbmic9	Aealbmic3	0.143896	0.01711
MZ	Aealbmic10	Aealbmic3	0.156202	0.013284
MZ	Aealbmic8	Aealbmic3	0.535324	0.033467
MZ	Aealbmic12	Aealbmic3	0.70247	0.027381
MZ	Aealbmic6	Aealbmic3	0.246112	0.02281
MZ	Aealbmic5	Aealbmic3	0.383138	0.020096
MZ	Aealbmic16	Aealbmic3	0.237806	0.027162
MZ	ALB-TRI-6	Aealbmic3	0.421384	0.040017
MZ	ALB-DI-6	Aealbmic3	0.57254	0.022583
MZ	ALB-DI-4	Aealbmic3	0.551654	0.023629
MZ	Aealbmic9	ALB-TRI-33	0.10948	0.008453
MZ	Aealbmic10	ALB-TRI-33	0.986404	0.001736
MZ	Aealbmic8	ALB-TRI-33	0.987828	0.002479
MZ	Aealbmic12	ALB-TRI-33	0.126514	0.010267
MZ	Aealbmic6	ALB-TRI-33	0.353604	0.016276
MZ	Aealbmic5	ALB-TRI-33	0.12752	0.008424
MZ	Aealbmic16	ALB-TRI-33	0.951172	0.005298
MZ	ALB-TRI-6	ALB-TRI-33	0.01281	0.003462
MZ	ALB-DI-6	ALB-TRI-33	0.866764	0.008548
MZ	ALB-DI-4	ALB-TRI-33	0.812044	0.008325
MZ	Aealbmic3	ALB-TRI-33	0.693766	0.017354
MZ	Aealbmic9	Aealbmic11	0.443112	0.025125
MZ	Aealbmic10	Aealbmic11	0.862508	0.010615
MZ	Aealbmic8	Aealbmic11	1	0
MZ	Aealbmic12	Aealbmic11	0.724724	0.020906
MZ	Aealbmic6	Aealbmic11	0.832708	0.015747
MZ	Aealbmic5	Aealbmic11	0.104766	0.010087
MZ	Aealbmic16	Aealbmic11	0.797114	0.019733
MZ	ALB-TRI-6	Aealbmic11	0.870296	0.01898
MZ	ALB-DI-6	Aealbmic11	0.993214	0.002932
MZ	ALB-DI-4	Aealbmic11	0.709208	0.0185
MZ	Aealbmic3	Aealbmic11	1	0
MZ	ALB-TRI-33	Aealbmic11	0.026852	0.004609
GAZ	Aealbmic9	Aealbmic10	0.535454	0.014221
GAZ	Aealbmic9	Aealbmic8	0.318584	0.018294
GAZ	Aealbmic10	Aealbmic8	0.635074	0.015159
GAZ	Aealbmic9	Aealbmic12	0.584448	0.019447
GAZ	Aealbmic10	Aealbmic12	0.527342	0.016718
GAZ	Aealbmic8	Aealbmic12	0.844858	0.018273
GAZ	Aealbmic9	Aealbmic6	0.473328	0.018895
GAZ	Aealbmic10	Aealbmic6	0.546472	0.01703
GAZ	Aealbmic8	Aealbmic6	0.68109	0.020634
GAZ	Aealbmic12	Aealbmic6	0.04112	0.007448
GAZ	Aealbmic9	Aealbmic5	0.39627	0.019347
GAZ	Aealbmic10	Aealbmic5	0.57643	0.015453
GAZ	Aealbmic8	Aealbmic5	0.097098	0.016946
GAZ	Aealbmic12	Aealbmic5	0.326512	0.024752
GAZ	Aealbmic6	Aealbmic5	0.959784	0.006826
GAZ	Aealbmic9	Aealbmic16	0.005852	0.002154
GAZ	Aealbmic10	Aealbmic16	0.88216	0.008854
GAZ	Aealbmic8	Aealbmic16	0.897046	0.014665
GAZ	Aealbmic12	Aealbmic16	0.822294	0.018296
GAZ	Aealbmic6	Aealbmic16	0.874518	0.012906
GAZ	Aealbmic5	Aealbmic16	0.604008	0.025969
GAZ	Aealbmic9	ALB-TRI-6	0.709876	0.019647
GAZ	Aealbmic10	ALB-TRI-6	0.820428	0.012544
GAZ	Aealbmic8	ALB-TRI-6	0.03183	0.009066
GAZ	Aealbmic12	ALB-TRI-6	1	0
GAZ	Aealbmic6	ALB-TRI-6	0.614732	0.024748
GAZ	Aealbmic5	ALB-TRI-6	0.041198	0.010156
GAZ	Aealbmic16	ALB-TRI-6	0.262508	0.022867
GAZ	Aealbmic9	ALB-DI-6	0.195964	0.013652
GAZ	Aealbmic10	ALB-DI-6	0.91785	0.006506
GAZ	Aealbmic8	ALB-DI-6	0.261482	0.020248
GAZ	Aealbmic12	ALB-DI-6	0.978616	0.003749
GAZ	Aealbmic6	ALB-DI-6	0.652676	0.018555
GAZ	Aealbmic5	ALB-DI-6	0.951448	0.006469
GAZ	Aealbmic16	ALB-DI-6	0.214368	0.016061
GAZ	ALB-TRI-6	ALB-DI-6	0.106724	0.016865
GAZ	Aealbmic9	ALB-DI-4	0.323758	0.005227
GAZ	Aealbmic10	ALB-DI-4	0.444552	0.004786
GAZ	Aealbmic8	ALB-DI-4	0.691586	0.005617
GAZ	Aealbmic12	ALB-DI-4	0.152788	0.004149
GAZ	Aealbmic6	ALB-DI-4	0.50072	0.006385
GAZ	Aealbmic5	ALB-DI-4	0.504544	0.006468
GAZ	Aealbmic16	ALB-DI-4	0.64412	0.005164
GAZ	ALB-TRI-6	ALB-DI-4	0.01046	0.001232
GAZ	ALB-DI-6	ALB-DI-4	0.109174	0.003195
GAZ	Aealbmic9	Aealbmic3	0.71002	0.017736
GAZ	Aealbmic10	Aealbmic3	0.264302	0.016227
GAZ	Aealbmic8	Aealbmic3	1	0
GAZ	Aealbmic12	Aealbmic3	0.178814	0.020691
GAZ	Aealbmic6	Aealbmic3	0.299896	0.019805
GAZ	Aealbmic5	Aealbmic3	1	0
GAZ	Aealbmic16	Aealbmic3	0.887542	0.012835
GAZ	ALB-TRI-6	Aealbmic3	1	0
GAZ	ALB-DI-6	Aealbmic3	0.89616	0.011783
GAZ	ALB-DI-4	Aealbmic3	0.772704	0.005111
GAZ	Aealbmic9	ALB-TRI-33	0.080894	0.007621
GAZ	Aealbmic10	ALB-TRI-33	0.676798	0.012566
GAZ	Aealbmic8	ALB-TRI-33	0.973738	0.005667
GAZ	Aealbmic12	ALB-TRI-33	0.116336	0.011961
GAZ	Aealbmic6	ALB-TRI-33	0.78019	0.013964
GAZ	Aealbmic5	ALB-TRI-33	0.203264	0.015555
GAZ	Aealbmic16	ALB-TRI-33	0.336612	0.0194
GAZ	ALB-TRI-6	ALB-TRI-33	0.286304	0.019464
GAZ	ALB-DI-6	ALB-TRI-33	0.578706	0.016255
GAZ	ALB-DI-4	ALB-TRI-33	0.970176	0.001153
GAZ	Aealbmic3	ALB-TRI-33	0.514826	0.018065
GAZ	Aealbmic9	Aealbmic11	0.758812	0.009884
GAZ	Aealbmic10	Aealbmic11	0.820242	0.007281
GAZ	Aealbmic8	Aealbmic11	0.764482	0.0128
GAZ	Aealbmic12	Aealbmic11	0.346512	0.015216
GAZ	Aealbmic6	Aealbmic11	0.427732	0.015719
GAZ	Aealbmic5	Aealbmic11	0.515488	0.015459
GAZ	Aealbmic16	Aealbmic11	0.803808	0.013503
GAZ	ALB-TRI-6	Aealbmic11	0.23383	0.01617
GAZ	ALB-DI-6	Aealbmic11	0.236528	0.010625
GAZ	ALB-DI-4	Aealbmic11	0.00383	0.000481
GAZ	Aealbmic3	Aealbmic11	0.951448	0.006123
GAZ	ALB-TRI-33	Aealbmic11	0.332918	0.013187
WZ	Aealbmic9	Aealbmic10	0.11077	0.005644
WZ	Aealbmic9	Aealbmic8	0.167008	0.010066
WZ	Aealbmic10	Aealbmic8	0.004516	0.000952
WZ	Aealbmic9	Aealbmic12	0.256902	0.011216
WZ	Aealbmic10	Aealbmic12	0.288368	0.011512
WZ	Aealbmic8	Aealbmic12	0.898178	0.008689
WZ	Aealbmic9	Aealbmic6	0.028134	0.002241
WZ	Aealbmic10	Aealbmic6	0.075068	0.003541
WZ	Aealbmic8	Aealbmic6	0.021168	0.002258
WZ	Aealbmic12	Aealbmic6	0.687462	0.008584
WZ	Aealbmic9	Aealbmic5	0.090766	0.006591
WZ	Aealbmic10	Aealbmic5	0.192178	0.008768
WZ	Aealbmic8	Aealbmic5	1	0
WZ	Aealbmic12	Aealbmic5	0.382532	0.016981
WZ	Aealbmic6	Aealbmic5	0.475484	0.007996
WZ	Aealbmic9	Aealbmic16	0.072444	0.009294
WZ	Aealbmic10	Aealbmic16	0.000414	0.000319
WZ	Aealbmic8	Aealbmic16	0.014576	0.004254
WZ	Aealbmic12	Aealbmic16	1	0
WZ	Aealbmic6	Aealbmic16	0.102864	0.006038
WZ	Aealbmic5	Aealbmic16	0.752258	0.014923
WZ	Aealbmic9	ALB-TRI-6	0.60635	0.015106
WZ	Aealbmic10	ALB-TRI-6	0.086892	0.008736
WZ	Aealbmic8	ALB-TRI-6	0.330482	0.019251
WZ	Aealbmic12	ALB-TRI-6	0.281158	0.021112
WZ	Aealbmic6	ALB-TRI-6	0.52142	0.011906
WZ	Aealbmic5	ALB-TRI-6	0.109698	0.011795
WZ	Aealbmic16	ALB-TRI-6	0.053972	0.011478
WZ	Aealbmic9	ALB-DI-6	0.137786	0.008501
WZ	Aealbmic10	ALB-DI-6	0.226724	0.010169
WZ	Aealbmic8	ALB-DI-6	0.06766	0.007999
WZ	Aealbmic12	ALB-DI-6	0.39632	0.016973
WZ	Aealbmic6	ALB-DI-6	0.20098	0.006916
WZ	Aealbmic5	ALB-DI-6	0.78284	0.010541
WZ	Aealbmic16	ALB-DI-6	0.191092	0.015492
WZ	ALB-TRI-6	ALB-DI-6	0.45447	0.016698
WZ	Aealbmic9	ALB-DI-4	0.586074	0.013941
WZ	Aealbmic10	ALB-DI-4	0.003746	0.001145
WZ	Aealbmic8	ALB-DI-4	0.00603	0.001769
WZ	Aealbmic12	ALB-DI-4	0.265476	0.019395
WZ	Aealbmic6	ALB-DI-4	0.027308	0.003052
WZ	Aealbmic5	ALB-DI-4	0.164408	0.011802
WZ	Aealbmic16	ALB-DI-4	0.042354	0.009447
WZ	ALB-TRI-6	ALB-DI-4	0.244452	0.019543
WZ	ALB-DI-6	ALB-DI-4	0.160424	0.011775
WZ	Aealbmic9	Aealbmic3	0.997116	0.001421
WZ	Aealbmic10	Aealbmic3	0.653322	0.014779
WZ	Aealbmic8	Aealbmic3	0.80842	0.017373
WZ	Aealbmic12	Aealbmic3	0.004472	0.002639
WZ	Aealbmic6	Aealbmic3	0.930122	0.004527
WZ	Aealbmic5	Aealbmic3	0.748184	0.017498
WZ	Aealbmic16	Aealbmic3	0.23521	0.024106
WZ	ALB-TRI-6	Aealbmic3	0.165882	0.022883
WZ	ALB-DI-6	Aealbmic3	0.244218	0.01797
WZ	ALB-DI-4	Aealbmic3	0.967102	0.007203
WZ	Aealbmic9	ALB-TRI-33	0.838962	0.006529
WZ	Aealbmic10	ALB-TRI-33	0.068632	0.004789
WZ	Aealbmic8	ALB-TRI-33	0.373678	0.01601
WZ	Aealbmic12	ALB-TRI-33	0.12541	0.00967
WZ	Aealbmic6	ALB-TRI-33	0.58734	0.007915
WZ	Aealbmic5	ALB-TRI-33	0.228104	0.010615
WZ	Aealbmic16	ALB-TRI-33	0.153074	0.01332
WZ	ALB-TRI-6	ALB-TRI-33	0.02021	0.005199
WZ	ALB-DI-6	ALB-TRI-33	0.379766	0.012415
WZ	ALB-DI-4	ALB-TRI-33	0.241492	0.013003
WZ	Aealbmic3	ALB-TRI-33	0.002442	0.001171
WZ	Aealbmic9	Aealbmic11	0.15978	0.005986
WZ	Aealbmic10	Aealbmic11	0.636688	0.005964
WZ	Aealbmic8	Aealbmic11	0.445428	0.010492
WZ	Aealbmic12	Aealbmic11	0.512926	0.01027
WZ	Aealbmic6	Aealbmic11	0.375382	0.007466
WZ	Aealbmic5	Aealbmic11	0.482564	0.011555
WZ	Aealbmic16	Aealbmic11	0.057248	0.005707
WZ	ALB-TRI-6	Aealbmic11	0.907878	0.005144
WZ	ALB-DI-6	Aealbmic11	0.331312	0.007987
WZ	ALB-DI-4	Aealbmic11	0.164344	0.007574
WZ	Aealbmic3	Aealbmic11	0.604718	0.014454
WZ	ALB-TRI-33	Aealbmic11	0.994814	0.000927
RJ	Aealbmic9	Aealbmic10	0.774762	0.009011
RJ	Aealbmic9	Aealbmic8	0.632148	0.017021
RJ	Aealbmic10	Aealbmic8	0.272362	0.00983
RJ	Aealbmic9	Aealbmic12	0.94536	0.008328
RJ	Aealbmic10	Aealbmic12	0.08155	0.009639
RJ	Aealbmic8	Aealbmic12	0.592804	0.032305
RJ	Aealbmic9	Aealbmic6	0.118306	0.008185
RJ	Aealbmic10	Aealbmic6	0.882876	0.004459
RJ	Aealbmic8	Aealbmic6	0.341958	0.013793
RJ	Aealbmic12	Aealbmic6	0.175566	0.012953
RJ	Aealbmic9	Aealbmic5	0.40587	0.01522
RJ	Aealbmic10	Aealbmic5	0.695954	0.011468
RJ	Aealbmic8	Aealbmic5	0.808114	0.016166
RJ	Aealbmic12	Aealbmic5	0.9778	0.006055
RJ	Aealbmic6	Aealbmic5	0.690098	0.012067
RJ	Aealbmic9	Aealbmic16	0.305128	0.015008
RJ	Aealbmic10	Aealbmic16	0.281972	0.010705
RJ	Aealbmic8	Aealbmic16	1	0
RJ	Aealbmic12	Aealbmic16	0.773816	0.018113
RJ	Aealbmic6	Aealbmic16	0.70892	0.010571
RJ	Aealbmic5	Aealbmic16	0.075402	0.010616
RJ	Aealbmic9	ALB-TRI-6	0.207806	0.018672
RJ	Aealbmic10	ALB-TRI-6	0.838686	0.010351
RJ	Aealbmic8	ALB-TRI-6	0.583174	0.033755
RJ	Aealbmic12	ALB-TRI-6	1	0
RJ	Aealbmic6	ALB-TRI-6	0.750788	0.013668
RJ	Aealbmic5	ALB-TRI-6	0.387562	0.02379
RJ	Aealbmic16	ALB-TRI-6	1	0
RJ	Aealbmic9	ALB-DI-6	0.819594	0.008223
RJ	Aealbmic10	ALB-DI-6	0.878346	0.005512
RJ	Aealbmic8	ALB-DI-6	0.768334	0.0148
RJ	Aealbmic12	ALB-DI-6	0.070786	0.011737
RJ	Aealbmic6	ALB-DI-6	0.561716	0.011294
RJ	Aealbmic5	ALB-DI-6	0.591528	0.015319
RJ	Aealbmic16	ALB-DI-6	0.09746	0.008274
RJ	ALB-TRI-6	ALB-DI-6	0.379616	0.020244
RJ	Aealbmic9	ALB-DI-4	0.170016	0.006236
RJ	Aealbmic10	ALB-DI-4	0.169156	0.005671
RJ	Aealbmic8	ALB-DI-4	0.27657	0.009885
RJ	Aealbmic12	ALB-DI-4	0.660486	0.013281
RJ	Aealbmic6	ALB-DI-4	0.324328	0.006345
RJ	Aealbmic5	ALB-DI-4	0.082872	0.005084
RJ	Aealbmic16	ALB-DI-4	0.046922	0.003477
RJ	ALB-TRI-6	ALB-DI-4	0.652324	0.010626
RJ	ALB-DI-6	ALB-DI-4	0.17975	0.00568
RJ	Aealbmic9	Aealbmic3	0.375918	0.019098
RJ	Aealbmic10	Aealbmic3	0.303926	0.013199
RJ	Aealbmic8	Aealbmic3	1	0
RJ	Aealbmic12	Aealbmic3	0.138368	0.022984
RJ	Aealbmic6	Aealbmic3	0.363718	0.014071
RJ	Aealbmic5	Aealbmic3	0.1396	0.014256
RJ	Aealbmic16	Aealbmic3	0.618094	0.023487
RJ	ALB-TRI-6	Aealbmic3	1	0
RJ	ALB-DI-6	Aealbmic3	0.619014	0.017978
RJ	ALB-DI-4	Aealbmic3	0.735894	0.008575
RJ	Aealbmic9	ALB-TRI-33	0.979066	0.002241
RJ	Aealbmic10	ALB-TRI-33	0.675454	0.009175
RJ	Aealbmic8	ALB-TRI-33	0.669868	0.016252
RJ	Aealbmic12	ALB-TRI-33	0.939636	0.008256
RJ	Aealbmic6	ALB-TRI-33	0.69369	0.008402
RJ	Aealbmic5	ALB-TRI-33	0.995982	0.000993
RJ	Aealbmic16	ALB-TRI-33	0.428896	0.01352
RJ	ALB-TRI-6	ALB-TRI-33	0.25325	0.018988
RJ	ALB-DI-6	ALB-TRI-33	0.968856	0.003205
RJ	ALB-DI-4	ALB-TRI-33	0.827722	0.004815
RJ	Aealbmic3	ALB-TRI-33	0.847056	0.011032
RJ	Aealbmic9	Aealbmic11	0.19154	0.012083
RJ	Aealbmic10	Aealbmic11	0.120566	0.007342
RJ	Aealbmic8	Aealbmic11	0.982252	0.003656
RJ	Aealbmic12	Aealbmic11	0.350424	0.025701
RJ	Aealbmic6	Aealbmic11	0.14663	0.008007
RJ	Aealbmic5	Aealbmic11	0.39453	0.01817
RJ	Aealbmic16	Aealbmic11	0.078786	0.010312
RJ	ALB-TRI-6	Aealbmic11	1	0
RJ	ALB-DI-6	Aealbmic11	0.471834	0.015528
RJ	ALB-DI-4	Aealbmic11	0.069816	0.004308
RJ	Aealbmic3	Aealbmic11	0.080396	0.012073
RJ	ALB-TRI-33	Aealbmic11	0.95409	0.005014
GY	Aealbmic9	Aealbmic10	0.61519	0.010051
GY	Aealbmic9	Aealbmic8	0.7633	0.014065
GY	Aealbmic10	Aealbmic8	0.711542	0.012238
GY	Aealbmic9	Aealbmic12	0.8273	0.011862
GY	Aealbmic10	Aealbmic12	0.965348	0.003702
GY	Aealbmic8	Aealbmic12	0.273554	0.021031
GY	Aealbmic9	Aealbmic6	0.919456	0.004661
GY	Aealbmic10	Aealbmic6	0.230792	0.008062
GY	Aealbmic8	Aealbmic6	0.796986	0.010042
GY	Aealbmic12	Aealbmic6	0.788804	0.01175
GY	Aealbmic9	Aealbmic5	0.409756	0.016527
GY	Aealbmic10	Aealbmic5	0.816004	0.00895
GY	Aealbmic8	Aealbmic5	0.07508	0.011196
GY	Aealbmic12	Aealbmic5	0.027602	0.007694
GY	Aealbmic6	Aealbmic5	0.97129	0.003511
GY	Aealbmic9	Aealbmic16	0.76264	0.01857
GY	Aealbmic10	Aealbmic16	0.093774	0.009966
GY	Aealbmic8	Aealbmic16	0.03613	0.009837
GY	Aealbmic12	Aealbmic16	0.659904	0.028986
GY	Aealbmic6	Aealbmic16	0.998616	0.000736
GY	Aealbmic5	Aealbmic16	0.32534	0.025492
GY	Aealbmic9	ALB-TRI-6	0.402624	0.017815
GY	Aealbmic10	ALB-TRI-6	0.682362	0.011903
GY	Aealbmic8	ALB-TRI-6	0.513476	0.023983
GY	Aealbmic12	ALB-TRI-6	0.893912	0.013092
GY	Aealbmic6	ALB-TRI-6	0.985204	0.002244
GY	Aealbmic5	ALB-TRI-6	0.215364	0.017662
GY	Aealbmic16	ALB-TRI-6	0.102682	0.016323
GY	Aealbmic9	ALB-DI-6	0.42152	0.014351
GY	Aealbmic10	ALB-DI-6	0.383486	0.010217
GY	Aealbmic8	ALB-DI-6	0.81146	0.014104
GY	Aealbmic12	ALB-DI-6	0.568278	0.017292
GY	Aealbmic6	ALB-DI-6	0.830962	0.007983
GY	Aealbmic5	ALB-DI-6	0.360756	0.017622
GY	Aealbmic16	ALB-DI-6	0.624224	0.020301
GY	ALB-TRI-6	ALB-DI-6	0.031356	0.006392
GY	Aealbmic9	ALB-DI-4	0.08932	0.006032
GY	Aealbmic10	ALB-DI-4	0.610154	0.007282
GY	Aealbmic8	ALB-DI-4	0.012788	0.002368
GY	Aealbmic12	ALB-DI-4	0.233522	0.012059
GY	Aealbmic6	ALB-DI-4	0.416014	0.007988
GY	Aealbmic5	ALB-DI-4	0.236512	0.01113
GY	Aealbmic16	ALB-DI-4	0.062556	0.008953
GY	ALB-TRI-6	ALB-DI-4	0.218862	0.012188
GY	ALB-DI-6	ALB-DI-4	0.916746	0.004915
GY	Aealbmic9	Aealbmic3	0.565378	0.020181
GY	Aealbmic10	Aealbmic3	0.740216	0.01517
GY	Aealbmic8	Aealbmic3	1	0
GY	Aealbmic12	Aealbmic3	1	0
GY	Aealbmic6	Aealbmic3	0.815438	0.013181
GY	Aealbmic5	Aealbmic3	0.746896	0.019837
GY	Aealbmic16	Aealbmic3	0.551828	0.033482
GY	ALB-TRI-6	Aealbmic3	0.302002	0.02706
GY	ALB-DI-6	Aealbmic3	0.974514	0.005023
GY	ALB-DI-4	Aealbmic3	0.942892	0.005963
GY	Aealbmic9	ALB-TRI-33	0.180636	0.012809
GY	Aealbmic10	ALB-TRI-33	0.594944	0.011126
GY	Aealbmic8	ALB-TRI-33	0.302062	0.020416
GY	Aealbmic12	ALB-TRI-33	0.947576	0.008811
GY	Aealbmic6	ALB-TRI-33	0.989912	0.001382
GY	Aealbmic5	ALB-TRI-33	0.903452	0.010183
GY	Aealbmic16	ALB-TRI-33	0	0
GY	ALB-TRI-6	ALB-TRI-33	0.19557	0.014521
GY	ALB-DI-6	ALB-TRI-33	0.02817	0.004518
GY	ALB-DI-4	ALB-TRI-33	0.27784	0.010692
GY	Aealbmic3	ALB-TRI-33	0.941832	0.008846
GY	Aealbmic9	Aealbmic11	0.889808	0.006712
GY	Aealbmic10	Aealbmic11	0.637708	0.010216
GY	Aealbmic8	Aealbmic11	0.596676	0.017356
GY	Aealbmic12	Aealbmic11	0.650506	0.017909
GY	Aealbmic6	Aealbmic11	0.422708	0.012714
GY	Aealbmic5	Aealbmic11	0.654916	0.015469
GY	Aealbmic16	Aealbmic11	0.587922	0.021749
GY	ALB-TRI-6	Aealbmic11	0.958138	0.005228
GY	ALB-DI-6	Aealbmic11	0.649614	0.013599
GY	ALB-DI-4	Aealbmic11	0.274626	0.009121
GY	Aealbmic3	Aealbmic11	0.039204	0.007196
GY	ALB-TRI-33	Aealbmic11	0.668268	0.01428
QC	Aealbmic9	Aealbmic10	0.907066	0.005238
QC	Aealbmic9	Aealbmic8	0.793958	0.01734
QC	Aealbmic10	Aealbmic8	0.565158	0.011158
QC	Aealbmic9	Aealbmic12	0.51693	0.02336
QC	Aealbmic10	Aealbmic12	0.546062	0.012929
QC	Aealbmic8	Aealbmic12	0.42419	0.026574
QC	Aealbmic9	Aealbmic6	0.892352	0.006677
QC	Aealbmic10	Aealbmic6	0.149994	0.005594
QC	Aealbmic8	Aealbmic6	0.445952	0.015773
QC	Aealbmic12	Aealbmic6	0.306512	0.014602
QC	Aealbmic9	Aealbmic5	0.854982	0.011378
QC	Aealbmic10	Aealbmic5	0.738834	0.010488
QC	Aealbmic8	Aealbmic5	0.271502	0.019232
QC	Aealbmic12	Aealbmic5	0.197824	0.016149
QC	Aealbmic6	Aealbmic5	0.324662	0.011669
QC	Aealbmic9	Aealbmic16	0.905622	0.01047
QC	Aealbmic10	Aealbmic16	0.524034	0.012099
QC	Aealbmic8	Aealbmic16	0.45335	0.027587
QC	Aealbmic12	Aealbmic16	0.189006	0.021109
QC	Aealbmic6	Aealbmic16	0.911438	0.005644
QC	Aealbmic5	Aealbmic16	0.193796	0.019184
QC	Aealbmic9	ALB-TRI-6	1	0
QC	Aealbmic10	ALB-TRI-6	0.854766	0.008133
QC	Aealbmic8	ALB-TRI-6	1	0
QC	Aealbmic12	ALB-TRI-6	0.36645	0.033163
QC	Aealbmic6	ALB-TRI-6	0.38559	0.018759
QC	Aealbmic5	ALB-TRI-6	0.666114	0.022738
QC	Aealbmic16	ALB-TRI-6	1	0
QC	Aealbmic9	ALB-DI-6	0.99207	0.002155
QC	Aealbmic10	ALB-DI-6	0.48682	0.01197
QC	Aealbmic8	ALB-DI-6	1	0
QC	Aealbmic12	ALB-DI-6	0.415422	0.028537
QC	Aealbmic6	ALB-DI-6	0.65294	0.014481
QC	Aealbmic5	ALB-DI-6	0.207966	0.015343
QC	Aealbmic16	ALB-DI-6	1	0
QC	ALB-TRI-6	ALB-DI-6	1	0
QC	Aealbmic9	ALB-DI-4	0.262842	0.009668
QC	Aealbmic10	ALB-DI-4	0.155162	0.004357
QC	Aealbmic8	ALB-DI-4	0.969074	0.002876
QC	Aealbmic12	ALB-DI-4	0.412652	0.011437
QC	Aealbmic6	ALB-DI-4	0.424524	0.00658
QC	Aealbmic5	ALB-DI-4	0.817632	0.00635
QC	Aealbmic16	ALB-DI-4	0.45747	0.013529
QC	ALB-TRI-6	ALB-DI-4	0.601326	0.014566
QC	ALB-DI-6	ALB-DI-4	0.547538	0.014269
QC	Aealbmic9	Aealbmic3	1	0
QC	Aealbmic10	Aealbmic3	0.655354	0.014978
QC	Aealbmic8	Aealbmic3	0.3924	0.034601
QC	Aealbmic12	Aealbmic3	0.508868	0.036763
QC	Aealbmic6	Aealbmic3	0.817264	0.011393
QC	Aealbmic5	Aealbmic3	0.983608	0.005052
QC	Aealbmic16	Aealbmic3	0.493936	0.034165
QC	ALB-TRI-6	Aealbmic3	0.14383	0.027947
QC	ALB-DI-6	Aealbmic3	1	0
QC	ALB-DI-4	Aealbmic3	0.97404	0.003441
QC	Aealbmic9	ALB-TRI-33	0.049326	0.009851
QC	Aealbmic10	ALB-TRI-33	0.796472	0.009831
QC	Aealbmic8	ALB-TRI-33	0.68277	0.024653
QC	Aealbmic12	ALB-TRI-33	0.774796	0.019568
QC	Aealbmic6	ALB-TRI-33	0.976538	0.003071
QC	Aealbmic5	ALB-TRI-33	0.135546	0.01437
QC	Aealbmic16	ALB-TRI-33	0.454822	0.028871
QC	ALB-TRI-6	ALB-TRI-33	0.020848	0.007643
QC	ALB-DI-6	ALB-TRI-33	1	0
QC	ALB-DI-4	ALB-TRI-33	0.96177	0.003616
QC	Aealbmic3	ALB-TRI-33	0.729816	0.028123
QC	Aealbmic9	Aealbmic11	0.156112	0.017674
QC	Aealbmic10	Aealbmic11	0.413694	0.014048
QC	Aealbmic8	Aealbmic11	1	0
QC	Aealbmic12	Aealbmic11	0.097136	0.016298
QC	Aealbmic6	Aealbmic11	0.331014	0.012475
QC	Aealbmic5	Aealbmic11	0.486384	0.021223
QC	Aealbmic16	Aealbmic11	0.898296	0.012068
QC	ALB-TRI-6	Aealbmic11	0.049918	0.012609
QC	ALB-DI-6	Aealbmic11	0.11614	0.019141
QC	ALB-DI-4	Aealbmic11	0.110904	0.006395
QC	Aealbmic3	Aealbmic11	0.88563	0.017761
QC	ALB-TRI-33	Aealbmic11	0.90386	0.011947
TN	Aealbmic9	Aealbmic10	0.043956	0.003712
TN	Aealbmic9	Aealbmic8	0.73651	0.014739
TN	Aealbmic10	Aealbmic8	0.961834	0.003208
TN	Aealbmic9	Aealbmic12	0.141734	0.015183
TN	Aealbmic10	Aealbmic12	0.000222	0.000143
TN	Aealbmic8	Aealbmic12	0.056902	0.011463
TN	Aealbmic9	Aealbmic6	0.817716	0.006915
TN	Aealbmic10	Aealbmic6	0.5267	0.005381
TN	Aealbmic8	Aealbmic6	0.29666	0.009523
TN	Aealbmic12	Aealbmic6	0.1386	0.008295
TN	Aealbmic9	Aealbmic5	0.528104	0.013819
TN	Aealbmic10	Aealbmic5	0.42661	0.00715
TN	Aealbmic8	Aealbmic5	0.23656	0.013187
TN	Aealbmic12	Aealbmic5	0.574492	0.016867
TN	Aealbmic6	Aealbmic5	0.080296	0.004736
TN	Aealbmic9	Aealbmic16	0.164038	0.014027
TN	Aealbmic10	Aealbmic16	0.00269	0.000661
TN	Aealbmic8	Aealbmic16	1	0
TN	Aealbmic12	Aealbmic16	0.477198	0.022456
TN	Aealbmic6	Aealbmic16	0.090566	0.006538
TN	Aealbmic5	Aealbmic16	0.709956	0.014695
TN	Aealbmic9	ALB-TRI-6	0.708826	0.020508
TN	Aealbmic10	ALB-TRI-6	0.9557	0.003678
TN	Aealbmic8	ALB-TRI-6	0.247528	0.02479
TN	Aealbmic12	ALB-TRI-6	1	0
TN	Aealbmic6	ALB-TRI-6	0.21467	0.009278
TN	Aealbmic5	ALB-TRI-6	1	0
TN	Aealbmic16	ALB-TRI-6	1	0
TN	Aealbmic9	ALB-DI-6	0.389578	0.015568
TN	Aealbmic10	ALB-DI-6	0.975346	0.001834
TN	Aealbmic8	ALB-DI-6	0.17385	0.014813
TN	Aealbmic12	ALB-DI-6	0.686472	0.018293
TN	Aealbmic6	ALB-DI-6	0.008092	0.001506
TN	Aealbmic5	ALB-DI-6	0.1219	0.010195
TN	Aealbmic16	ALB-DI-6	1	0
TN	ALB-TRI-6	ALB-DI-6	0.168104	0.017294
TN	Aealbmic9	ALB-DI-4	0.380534	0.007836
TN	Aealbmic10	ALB-DI-4	0.096944	0.00389
TN	Aealbmic8	ALB-DI-4	0.506542	0.010258
TN	Aealbmic12	ALB-DI-4	0.757182	0.009238
TN	Aealbmic6	ALB-DI-4	0.583948	0.004659
TN	Aealbmic5	ALB-DI-4	0.643586	0.006351
TN	Aealbmic16	ALB-DI-4	0.649376	0.00937
TN	ALB-TRI-6	ALB-DI-4	0.973426	0.002974
TN	ALB-DI-6	ALB-DI-4	0.88658	0.005549
TN	Aealbmic9	Aealbmic3	0.39744	0.021689
TN	Aealbmic10	Aealbmic3	0.053804	0.005412
TN	Aealbmic8	Aealbmic3	1	0
TN	Aealbmic12	Aealbmic3	0.12134	0.021596
TN	Aealbmic6	Aealbmic3	0.195062	0.008255
TN	Aealbmic5	Aealbmic3	0.89864	0.010549
TN	Aealbmic16	Aealbmic3	1	0
TN	ALB-TRI-6	Aealbmic3	0.365752	0.032096
TN	ALB-DI-6	Aealbmic3	1	0
TN	ALB-DI-4	Aealbmic3	0.196258	0.011177
TN	Aealbmic9	ALB-TRI-33	0.935756	0.005931
TN	Aealbmic10	ALB-TRI-33	0.53376	0.009047
TN	Aealbmic8	ALB-TRI-33	0.783922	0.014786
TN	Aealbmic12	ALB-TRI-33	0.137028	0.01466
TN	Aealbmic6	ALB-TRI-33	0.743242	0.006941
TN	Aealbmic5	ALB-TRI-33	0.079786	0.006928
TN	Aealbmic16	ALB-TRI-33	1	0
TN	ALB-TRI-6	ALB-TRI-33	0.085346	0.011338
TN	ALB-DI-6	ALB-TRI-33	0.347302	0.014668
TN	ALB-DI-4	ALB-TRI-33	0.766552	0.00702
TN	Aealbmic3	ALB-TRI-33	0.009568	0.003505
TN	Aealbmic9	Aealbmic11	0.462474	0.017342
TN	Aealbmic10	Aealbmic11	0.480264	0.00915
TN	Aealbmic8	Aealbmic11	1	0
TN	Aealbmic12	Aealbmic11	0.160282	0.016114
TN	Aealbmic6	Aealbmic11	0.887252	0.004891
TN	Aealbmic5	Aealbmic11	0.273614	0.010311
TN	Aealbmic16	Aealbmic11	1	0
TN	ALB-TRI-6	Aealbmic11	0.529792	0.022747
TN	ALB-DI-6	Aealbmic11	0.959864	0.004814
TN	ALB-DI-4	Aealbmic11	0.521486	0.008656
TN	Aealbmic3	Aealbmic11	0.01816	0.007273
TN	ALB-TRI-33	Aealbmic11	0.801698	0.010995
MS	Aealbmic9	Aealbmic10	0.983548	0.002748
MS	Aealbmic9	Aealbmic8	0.92515	0.007676
MS	Aealbmic10	Aealbmic8	0.207346	0.011752
MS	Aealbmic9	Aealbmic12	0.05867	0.007
MS	Aealbmic10	Aealbmic12	0.739574	0.01289
MS	Aealbmic8	Aealbmic12	0.478026	0.020634
MS	Aealbmic9	Aealbmic6	0.213432	0.015631
MS	Aealbmic10	Aealbmic6	0.642686	0.015697
MS	Aealbmic8	Aealbmic6	0.54548	0.016981
MS	Aealbmic12	Aealbmic6	0.725	0.013588
MS	Aealbmic9	Aealbmic5	0.81436	0.012663
MS	Aealbmic10	Aealbmic5	0.719532	0.010963
MS	Aealbmic8	Aealbmic5	1	0
MS	Aealbmic12	Aealbmic5	0.9355	0.006687
MS	Aealbmic6	Aealbmic5	0.499332	0.018939
MS	Aealbmic9	Aealbmic16	0.293376	0.023758
MS	Aealbmic10	Aealbmic16	0.176842	0.013383
MS	Aealbmic8	Aealbmic16	1	0
MS	Aealbmic12	Aealbmic16	0.652818	0.025704
MS	Aealbmic6	Aealbmic16	0.855246	0.015314
MS	Aealbmic5	Aealbmic16	0.26168	0.022355
MS	Aealbmic9	ALB-TRI-6	0.407742	0.023043
MS	Aealbmic10	ALB-TRI-6	0.383378	0.015047
MS	Aealbmic8	ALB-TRI-6	0.102326	0.013943
MS	Aealbmic12	ALB-TRI-6	0.03055	0.005973
MS	Aealbmic6	ALB-TRI-6	0.75948	0.018406
MS	Aealbmic5	ALB-TRI-6	0.968364	0.005952
MS	Aealbmic16	ALB-TRI-6	0.28007	0.02535
MS	Aealbmic9	ALB-DI-6	0.475788	0.020766
MS	Aealbmic10	ALB-DI-6	0.297876	0.01539
MS	Aealbmic8	ALB-DI-6	0.043032	0.008727
MS	Aealbmic12	ALB-DI-6	0.834994	0.015755
MS	Aealbmic6	ALB-DI-6	0.909996	0.009258
MS	Aealbmic5	ALB-DI-6	0.838362	0.015839
MS	Aealbmic16	ALB-DI-6	0.805896	0.020134
MS	ALB-TRI-6	ALB-DI-6	0.318052	0.02504
MS	Aealbmic9	ALB-DI-4	0.333342	0.016634
MS	Aealbmic10	ALB-DI-4	0.13478	0.008801
MS	Aealbmic8	ALB-DI-4	0.067796	0.007246
MS	Aealbmic12	ALB-DI-4	0.872886	0.008083
MS	Aealbmic6	ALB-DI-4	0.34718	0.01606
MS	Aealbmic5	ALB-DI-4	0.316552	0.014103
MS	Aealbmic16	ALB-DI-4	0.68864	0.018286
MS	ALB-TRI-6	ALB-DI-4	0.043736	0.008367
MS	ALB-DI-6	ALB-DI-4	0.952696	0.004853
MS	Aealbmic9	Aealbmic3	0.772734	0.020575
MS	Aealbmic10	Aealbmic3	0.143846	0.015553
MS	Aealbmic8	Aealbmic3	0.14803	0.019537
MS	Aealbmic12	Aealbmic3	1	0
MS	Aealbmic6	Aealbmic3	0.353084	0.025589
MS	Aealbmic5	Aealbmic3	0.763262	0.022868
MS	Aealbmic16	Aealbmic3	1	0
MS	ALB-TRI-6	Aealbmic3	0.834486	0.020302
MS	ALB-DI-6	Aealbmic3	0.373326	0.029145
MS	ALB-DI-4	Aealbmic3	0.090676	0.011733
MS	Aealbmic9	ALB-TRI-33	0.140504	0.00986
MS	Aealbmic10	ALB-TRI-33	0.454986	0.014356
MS	Aealbmic8	ALB-TRI-33	0.625372	0.016163
MS	Aealbmic12	ALB-TRI-33	0.07256	0.008019
MS	Aealbmic6	ALB-TRI-33	0.575158	0.014388
MS	Aealbmic5	ALB-TRI-33	0.98396	0.002581
MS	Aealbmic16	ALB-TRI-33	0.380608	0.021206
MS	ALB-TRI-6	ALB-TRI-33	0.7345	0.017916
MS	ALB-DI-6	ALB-TRI-33	0.584938	0.016049
MS	ALB-DI-4	ALB-TRI-33	0.762512	0.009145
MS	Aealbmic3	ALB-TRI-33	0.860334	0.015036
MS	Aealbmic9	Aealbmic11	0.074448	0.011074
MS	Aealbmic10	Aealbmic11	0.80027	0.012631
MS	Aealbmic8	Aealbmic11	0.838316	0.013141
MS	Aealbmic12	Aealbmic11	0.032164	0.006333
MS	Aealbmic6	Aealbmic11	0.127174	0.014078
MS	Aealbmic5	Aealbmic11	0.33661	0.019306
MS	Aealbmic16	Aealbmic11	0.321948	0.02876
MS	ALB-TRI-6	Aealbmic11	0.068198	0.014068
MS	ALB-DI-6	Aealbmic11	0.192288	0.016711
MS	ALB-DI-4	Aealbmic11	0.62913	0.017206
MS	Aealbmic3	Aealbmic11	0.83284	0.01983
MS	ALB-TRI-33	Aealbmic11	0.660798	0.018029
CS	Aealbmic9	Aealbmic10	0.862212	0.005717
CS	Aealbmic9	Aealbmic8	0.85135	0.012104
CS	Aealbmic10	Aealbmic8	0.890602	0.006877
CS	Aealbmic9	Aealbmic12	0.770692	0.020096
CS	Aealbmic10	Aealbmic12	0.963172	0.004032
CS	Aealbmic8	Aealbmic12	0.759196	0.023446
CS	Aealbmic9	Aealbmic6	0.003224	0.001033
CS	Aealbmic10	Aealbmic6	0.675206	0.007366
CS	Aealbmic8	Aealbmic6	0.521714	0.016333
CS	Aealbmic12	Aealbmic6	0.109398	0.010845
CS	Aealbmic9	Aealbmic5	0.177914	0.012769
CS	Aealbmic10	Aealbmic5	0.933402	0.00376
CS	Aealbmic8	Aealbmic5	0.949076	0.005544
CS	Aealbmic12	Aealbmic5	0.40298	0.01924
CS	Aealbmic6	Aealbmic5	0.4711	0.015175
CS	Aealbmic9	Aealbmic16	0.263426	0.012288
CS	Aealbmic10	Aealbmic16	0.633714	0.007372
CS	Aealbmic8	Aealbmic16	0.868146	0.010711
CS	Aealbmic12	Aealbmic16	0.94316	0.007516
CS	Aealbmic6	Aealbmic16	0.558998	0.01081
CS	Aealbmic5	Aealbmic16	0.469048	0.013733
CS	Aealbmic9	ALB-TRI-6	0.96885	0.005834
CS	Aealbmic10	ALB-TRI-6	0.035578	0.00414
CS	Aealbmic8	ALB-TRI-6	0.62679	0.026088
CS	Aealbmic12	ALB-TRI-6	1	0
CS	Aealbmic6	ALB-TRI-6	0.656858	0.01503
CS	Aealbmic5	ALB-TRI-6	0.335918	0.020418
CS	Aealbmic16	ALB-TRI-6	0.231856	0.018194
CS	Aealbmic9	ALB-DI-6	0.07209	0.010725
CS	Aealbmic10	ALB-DI-6	0.961364	0.003242
CS	Aealbmic8	ALB-DI-6	0.926278	0.009043
CS	Aealbmic12	ALB-DI-6	0.763494	0.019577
CS	Aealbmic6	ALB-DI-6	0.520486	0.019241
CS	Aealbmic5	ALB-DI-6	0.703646	0.015891
CS	Aealbmic16	ALB-DI-6	0.045714	0.007164
CS	ALB-TRI-6	ALB-DI-6	0.851706	0.01638
CS	Aealbmic9	ALB-DI-4	0.21659	0.006496
CS	Aealbmic10	ALB-DI-4	0.860012	0.002371
CS	Aealbmic8	ALB-DI-4	0.166664	0.006848
CS	Aealbmic12	ALB-DI-4	0.200374	0.007913
CS	Aealbmic6	ALB-DI-4	0.152858	0.005564
CS	Aealbmic5	ALB-DI-4	0.854958	0.005455
CS	Aealbmic16	ALB-DI-4	0.967334	0.001814
CS	ALB-TRI-6	ALB-DI-4	0.128876	0.006153
CS	ALB-DI-6	ALB-DI-4	0.181778	0.00795
CS	Aealbmic9	Aealbmic3	0.711542	0.015399
CS	Aealbmic10	Aealbmic3	0.700194	0.00888
CS	Aealbmic8	Aealbmic3	0.425988	0.022088
CS	Aealbmic12	Aealbmic3	0.418528	0.023506
CS	Aealbmic6	Aealbmic3	0.87731	0.009511
CS	Aealbmic5	Aealbmic3	0.043414	0.00615
CS	Aealbmic16	Aealbmic3	0.250974	0.014604
CS	ALB-TRI-6	Aealbmic3	0.357318	0.021542
CS	ALB-DI-6	Aealbmic3	0.270506	0.018676
CS	ALB-DI-4	Aealbmic3	0.48508	0.010131
CS	Aealbmic9	ALB-TRI-33	0.31068	0.012195
CS	Aealbmic10	ALB-TRI-33	0.679104	0.007036
CS	Aealbmic8	ALB-TRI-33	0.299404	0.01323
CS	Aealbmic12	ALB-TRI-33	0.732108	0.01267
CS	Aealbmic6	ALB-TRI-33	0.089992	0.005035
CS	Aealbmic5	ALB-TRI-33	0.93056	0.004024
CS	Aealbmic16	ALB-TRI-33	0.05219	0.004052
CS	ALB-TRI-6	ALB-TRI-33	0.969538	0.003619
CS	ALB-DI-6	ALB-TRI-33	0.603896	0.014177
CS	ALB-DI-4	ALB-TRI-33	0.029212	0.0017
CS	Aealbmic3	ALB-TRI-33	0.784108	0.010646
CS	Aealbmic9	Aealbmic11	0.974148	0.003149
CS	Aealbmic10	Aealbmic11	0.394244	0.009395
CS	Aealbmic8	Aealbmic11	0.448232	0.019403
CS	Aealbmic12	Aealbmic11	0.976068	0.004265
CS	Aealbmic6	Aealbmic11	0.75857	0.0108
CS	Aealbmic5	Aealbmic11	0.872578	0.008384
CS	Aealbmic16	Aealbmic11	0.354324	0.012196
CS	ALB-TRI-6	Aealbmic11	0.71318	0.017262
CS	ALB-DI-6	Aealbmic11	0.96872	0.004685
CS	ALB-DI-4	Aealbmic11	0.423338	0.008934
CS	Aealbmic3	Aealbmic11	0.239752	0.015296
CS	ALB-TRI-33	Aealbmic11	0.824788	0.006663
NC	Aealbmic9	Aealbmic10	0.878242	0.00871
NC	Aealbmic9	Aealbmic8	0.955688	0.007442
NC	Aealbmic10	Aealbmic8	0.135752	0.008815
NC	Aealbmic9	Aealbmic12	0.4142	0.023551
NC	Aealbmic10	Aealbmic12	0.81987	0.011668
NC	Aealbmic8	Aealbmic12	0.908048	0.010216
NC	Aealbmic9	Aealbmic6	0.423652	0.020661
NC	Aealbmic10	Aealbmic6	0.60969	0.015629
NC	Aealbmic8	Aealbmic6	0.528168	0.019226
NC	Aealbmic12	Aealbmic6	0.016504	0.003928
NC	Aealbmic9	Aealbmic5	0.76245	0.010956
NC	Aealbmic10	Aealbmic5	0.063994	0.00464
NC	Aealbmic8	Aealbmic5	0.241244	0.011214
NC	Aealbmic12	Aealbmic5	0.936776	0.005267
NC	Aealbmic6	Aealbmic5	0.831564	0.009408
NC	Aealbmic9	Aealbmic16	0.930112	0.010189
NC	Aealbmic10	Aealbmic16	0.126942	0.01062
NC	Aealbmic8	Aealbmic16	0.085988	0.012604
NC	Aealbmic12	Aealbmic16	0.605384	0.023756
NC	Aealbmic6	Aealbmic16	0.348878	0.018128
NC	Aealbmic5	Aealbmic16	0.081114	0.00856
NC	Aealbmic9	ALB-TRI-6	0.340474	0.026007
NC	Aealbmic10	ALB-TRI-6	0.48011	0.018572
NC	Aealbmic8	ALB-TRI-6	0.716704	0.024402
NC	Aealbmic12	ALB-TRI-6	0.000284	0.000284
NC	Aealbmic6	ALB-TRI-6	0.182654	0.016751
NC	Aealbmic5	ALB-TRI-6	0.031476	0.005341
NC	Aealbmic16	ALB-TRI-6	1	0
NC	Aealbmic9	ALB-DI-6	0.387012	0.025055
NC	Aealbmic10	ALB-DI-6	0.623888	0.018451
NC	Aealbmic8	ALB-DI-6	1	0
NC	Aealbmic12	ALB-DI-6	0.357562	0.025046
NC	Aealbmic6	ALB-DI-6	0.338656	0.023312
NC	Aealbmic5	ALB-DI-6	0.231012	0.016227
NC	Aealbmic16	ALB-DI-6	0.746286	0.024592
NC	ALB-TRI-6	ALB-DI-6	0.7548	0.027739
NC	Aealbmic9	ALB-DI-4	0.008338	0.000937
NC	Aealbmic10	ALB-DI-4	0.780168	0.003404
NC	Aealbmic8	ALB-DI-4	0.882412	0.003231
NC	Aealbmic12	ALB-DI-4	0.939256	0.002151
NC	Aealbmic6	ALB-DI-4	0.521962	0.005442
NC	Aealbmic5	ALB-DI-4	0.316472	0.004274
NC	Aealbmic16	ALB-DI-4	0.915948	0.002932
NC	ALB-TRI-6	ALB-DI-4	0.921166	0.003222
NC	ALB-DI-6	ALB-DI-4	0.176874	0.00513
NC	Aealbmic9	Aealbmic3	0.121188	0.016352
NC	Aealbmic10	Aealbmic3	0.813954	0.011507
NC	Aealbmic8	Aealbmic3	1	0
NC	Aealbmic12	Aealbmic3	0.682152	0.023012
NC	Aealbmic6	Aealbmic3	0.032096	0.007558
NC	Aealbmic5	Aealbmic3	0.416848	0.01546
NC	Aealbmic16	Aealbmic3	0.745636	0.021653
NC	ALB-TRI-6	Aealbmic3	0.044724	0.012652
NC	ALB-DI-6	Aealbmic3	0.841054	0.017176
NC	ALB-DI-4	Aealbmic3	0.953716	0.002372
NC	Aealbmic9	ALB-TRI-33	0.75149	0.011293
NC	Aealbmic10	ALB-TRI-33	0.192836	0.009275
NC	Aealbmic8	ALB-TRI-33	0.49043	0.013095
NC	Aealbmic12	ALB-TRI-33	0.663576	0.013087
NC	Aealbmic6	ALB-TRI-33	0.661032	0.012237
NC	Aealbmic5	ALB-TRI-33	0.012302	0.001647
NC	Aealbmic16	ALB-TRI-33	0.877866	0.008262
NC	ALB-TRI-6	ALB-TRI-33	0.605708	0.015049
NC	ALB-DI-6	ALB-TRI-33	0.223736	0.014313
NC	ALB-DI-4	ALB-TRI-33	0.405368	0.00435
NC	Aealbmic3	ALB-TRI-33	0.795026	0.010351
NC	Aealbmic9	Aealbmic11	0.536636	0.018183
NC	Aealbmic10	Aealbmic11	0.499578	0.013777
NC	Aealbmic8	Aealbmic11	0.110336	0.00964
NC	Aealbmic12	Aealbmic11	0.199678	0.014657
NC	Aealbmic6	Aealbmic11	0.579074	0.013225
NC	Aealbmic5	Aealbmic11	0.320128	0.011884
NC	Aealbmic16	Aealbmic11	0.527238	0.019971
NC	ALB-TRI-6	Aealbmic11	0.748244	0.016722
NC	ALB-DI-6	Aealbmic11	0.021178	0.004612
NC	ALB-DI-4	Aealbmic11	0.756472	0.003884
NC	Aealbmic3	Aealbmic11	0.54071	0.0198
NC	ALB-TRI-33	Aealbmic11	0.031426	0.003428
WH	Aealbmic9	Aealbmic10	0.120464	0.007213
WH	Aealbmic9	Aealbmic8	0.21007	0.018372
WH	Aealbmic10	Aealbmic8	0.601922	0.011847
WH	Aealbmic9	Aealbmic12	0.679312	0.022463
WH	Aealbmic10	Aealbmic12	0.372884	0.012445
WH	Aealbmic8	Aealbmic12	0	0
WH	Aealbmic9	Aealbmic6	0.952286	0.005074
WH	Aealbmic10	Aealbmic6	0.916484	0.004169
WH	Aealbmic8	Aealbmic6	0.873624	0.010185
WH	Aealbmic12	Aealbmic6	0.636878	0.019782
WH	Aealbmic9	Aealbmic5	0.571514	0.011805
WH	Aealbmic10	Aealbmic5	0.885006	0.003407
WH	Aealbmic8	Aealbmic5	0.166274	0.010222
WH	Aealbmic12	Aealbmic5	0.503316	0.014357
WH	Aealbmic6	Aealbmic5	0.71282	0.007222
WH	Aealbmic9	Aealbmic16	0.303054	0.022515
WH	Aealbmic10	Aealbmic16	0.082754	0.00776
WH	Aealbmic8	Aealbmic16	0.110444	0.016282
WH	Aealbmic12	Aealbmic16	0.052802	0.014695
WH	Aealbmic6	Aealbmic16	0.635186	0.016733
WH	Aealbmic5	Aealbmic16	0.735812	0.009494
WH	Aealbmic9	ALB-TRI-6	0.132336	0.017703
WH	Aealbmic10	ALB-TRI-6	0.951562	0.004214
WH	Aealbmic8	ALB-TRI-6	0.708326	0.023068
WH	Aealbmic12	ALB-TRI-6	1	0
WH	Aealbmic6	ALB-TRI-6	0.00562	0.001681
WH	Aealbmic5	ALB-TRI-6	0.549144	0.013184
WH	Aealbmic16	ALB-TRI-6	1	0
WH	Aealbmic9	ALB-DI-6	0.415168	0.021387
WH	Aealbmic10	ALB-DI-6	0.965562	0.002813
WH	Aealbmic8	ALB-DI-6	0.846734	0.015162
WH	Aealbmic12	ALB-DI-6	0.972884	0.005451
WH	Aealbmic6	ALB-DI-6	0.060566	0.007189
WH	Aealbmic5	ALB-DI-6	0.298076	0.011491
WH	Aealbmic16	ALB-DI-6	0.84046	0.015971
WH	ALB-TRI-6	ALB-DI-6	0.505842	0.025034
WH	Aealbmic9	ALB-DI-4	0.681598	0.010968
WH	Aealbmic10	ALB-DI-4	0.896818	0.003347
WH	Aealbmic8	ALB-DI-4	0.776452	0.009729
WH	Aealbmic12	ALB-DI-4	0.140808	0.009335
WH	Aealbmic6	ALB-DI-4	0.577464	0.010116
WH	Aealbmic5	ALB-DI-4	0.698044	0.006521
WH	Aealbmic16	ALB-DI-4	0.760604	0.011192
WH	ALB-TRI-6	ALB-DI-4	0.329008	0.01223
WH	ALB-DI-6	ALB-DI-4	0.647278	0.01354
WH	Aealbmic9	Aealbmic3	0.62541	0.023306
WH	Aealbmic10	Aealbmic3	0.533462	0.013072
WH	Aealbmic8	Aealbmic3	0.31434	0.02664
WH	Aealbmic12	Aealbmic3	0.684604	0.03097
WH	Aealbmic6	Aealbmic3	0.121682	0.010494
WH	Aealbmic5	Aealbmic3	0.801626	0.009646
WH	Aealbmic16	Aealbmic3	0.747174	0.023861
WH	ALB-TRI-6	Aealbmic3	1	0
WH	ALB-DI-6	Aealbmic3	0.121192	0.018943
WH	ALB-DI-4	Aealbmic3	0.547092	0.015446
WH	Aealbmic9	ALB-TRI-33	0.766318	0.014433
WH	Aealbmic10	ALB-TRI-33	0.671816	0.00817
WH	Aealbmic8	ALB-TRI-33	0.13499	0.013679
WH	Aealbmic12	ALB-TRI-33	1	0
WH	Aealbmic6	ALB-TRI-33	0.567788	0.013342
WH	Aealbmic5	ALB-TRI-33	0.421278	0.008854
WH	Aealbmic16	ALB-TRI-33	0.647036	0.019775
WH	ALB-TRI-6	ALB-TRI-33	0.076094	0.01035
WH	ALB-DI-6	ALB-TRI-33	0.810962	0.013839
WH	ALB-DI-4	ALB-TRI-33	0.810552	0.007204
WH	Aealbmic3	ALB-TRI-33	0.8829	0.01357
WH	Aealbmic9	Aealbmic11	0.671302	0.014597
WH	Aealbmic10	Aealbmic11	0.842616	0.006169
WH	Aealbmic8	Aealbmic11	0.993534	0.001944
WH	Aealbmic12	Aealbmic11	0.930602	0.007286
WH	Aealbmic6	Aealbmic11	0.107854	0.008764
WH	Aealbmic5	Aealbmic11	0.06836	0.004347
WH	Aealbmic16	Aealbmic11	0.452698	0.018773
WH	ALB-TRI-6	Aealbmic11	0.135954	0.014909
WH	ALB-DI-6	Aealbmic11	0.150542	0.014818
WH	ALB-DI-4	Aealbmic11	0.738962	0.008418
WH	Aealbmic3	Aealbmic11	0.160208	0.018565
WH	ALB-TRI-33	Aealbmic11	0.43034	0.013601
JZ	Aealbmic9	Aealbmic10	0.08445	0.005537
JZ	Aealbmic9	Aealbmic8	0.157072	0.013196
JZ	Aealbmic10	Aealbmic8	0.084576	0.005863
JZ	Aealbmic9	Aealbmic12	0.308286	0.018142
JZ	Aealbmic10	Aealbmic12	0.257746	0.009544
JZ	Aealbmic8	Aealbmic12	0.93385	0.008241
JZ	Aealbmic9	Aealbmic6	0.523786	0.014169
JZ	Aealbmic10	Aealbmic6	0.023814	0.002326
JZ	Aealbmic8	Aealbmic6	0.06718	0.006624
JZ	Aealbmic12	Aealbmic6	0.760496	0.010927
JZ	Aealbmic9	Aealbmic5	0.026328	0.006238
JZ	Aealbmic10	Aealbmic5	0.795018	0.009016
JZ	Aealbmic8	Aealbmic5	0.918048	0.008458
JZ	Aealbmic12	Aealbmic5	0.83859	0.012935
JZ	Aealbmic6	Aealbmic5	0.797756	0.011102
JZ	Aealbmic9	Aealbmic16	0.856158	0.010472
JZ	Aealbmic10	Aealbmic16	0.363716	0.011382
JZ	Aealbmic8	Aealbmic16	0.249748	0.020536
JZ	Aealbmic12	Aealbmic16	0.95633	0.006694
JZ	Aealbmic6	Aealbmic16	0.206974	0.01203
JZ	Aealbmic5	Aealbmic16	0.921738	0.008757
JZ	Aealbmic9	ALB-TRI-6	0.00265	0.001155
JZ	Aealbmic10	ALB-TRI-6	0.089652	0.007437
JZ	Aealbmic8	ALB-TRI-6	0.000464	0.000346
JZ	Aealbmic12	ALB-TRI-6	1	0
JZ	Aealbmic6	ALB-TRI-6	0.363454	0.01644
JZ	Aealbmic5	ALB-TRI-6	0.309506	0.020952
JZ	Aealbmic16	ALB-TRI-6	0.021912	0.006313
JZ	Aealbmic9	ALB-DI-6	0.499744	0.016738
JZ	Aealbmic10	ALB-DI-6	0.98944	0.001435
JZ	Aealbmic8	ALB-DI-6	0.340302	0.016697
JZ	Aealbmic12	ALB-DI-6	0.31492	0.018899
JZ	Aealbmic6	ALB-DI-6	0.58897	0.016393
JZ	Aealbmic5	ALB-DI-6	0.668346	0.018182
JZ	Aealbmic16	ALB-DI-6	0.052418	0.009167
JZ	ALB-TRI-6	ALB-DI-6	0.685486	0.020289
JZ	Aealbmic9	ALB-DI-4	0.854576	0.003552
JZ	Aealbmic10	ALB-DI-4	0.108426	0.002534
JZ	Aealbmic8	ALB-DI-4	0.687382	0.005208
JZ	Aealbmic12	ALB-DI-4	0.98887	0.000927
JZ	Aealbmic6	ALB-DI-4	0.62606	0.004097
JZ	Aealbmic5	ALB-DI-4	0.123902	0.004035
JZ	Aealbmic16	ALB-DI-4	0.420296	0.006511
JZ	ALB-TRI-6	ALB-DI-4	0.98862	0.001052
JZ	ALB-DI-6	ALB-DI-4	0.805538	0.004856
JZ	Aealbmic9	Aealbmic3	0.21691	0.019654
JZ	Aealbmic10	Aealbmic3	0.50564	0.012647
JZ	Aealbmic8	Aealbmic3	1	0
JZ	Aealbmic12	Aealbmic3	0.519476	0.025476
JZ	Aealbmic6	Aealbmic3	0.693174	0.016935
JZ	Aealbmic5	Aealbmic3	0.077632	0.011136
JZ	Aealbmic16	Aealbmic3	0.948716	0.008705
JZ	ALB-TRI-6	Aealbmic3	0.527582	0.027796
JZ	ALB-DI-6	Aealbmic3	0.458834	0.021655
JZ	ALB-DI-4	Aealbmic3	0.707314	0.006255
JZ	Aealbmic9	ALB-TRI-33	0.579176	0.014058
JZ	Aealbmic10	ALB-TRI-33	0.382384	0.009092
JZ	Aealbmic8	ALB-TRI-33	0.518592	0.017002
JZ	Aealbmic12	ALB-TRI-33	0.696702	0.015606
JZ	Aealbmic6	ALB-TRI-33	0.590308	0.013284
JZ	Aealbmic5	ALB-TRI-33	0.713496	0.013481
JZ	Aealbmic16	ALB-TRI-33	0.882558	0.010266
JZ	ALB-TRI-6	ALB-TRI-33	0.168542	0.016385
JZ	ALB-DI-6	ALB-TRI-33	0.4979	0.013381
JZ	ALB-DI-4	ALB-TRI-33	0.255278	0.004696
JZ	Aealbmic3	ALB-TRI-33	0.679234	0.018418
JZ	Aealbmic9	Aealbmic11	0.465372	0.01146
JZ	Aealbmic10	Aealbmic11	0.662	0.008146
JZ	Aealbmic8	Aealbmic11	0.344128	0.014874
JZ	Aealbmic12	Aealbmic11	0.828378	0.011374
JZ	Aealbmic6	Aealbmic11	0.550408	0.012383
JZ	Aealbmic5	Aealbmic11	0.287026	0.015199
JZ	Aealbmic16	Aealbmic11	0.102468	0.008978
JZ	ALB-TRI-6	Aealbmic11	0.974082	0.003929
JZ	ALB-DI-6	Aealbmic11	0.186558	0.011661
JZ	ALB-DI-4	Aealbmic11	0.871462	0.003388
JZ	Aealbmic3	Aealbmic11	1	0
JZ	ALB-TRI-33	Aealbmic11	0.569552	0.013388
AK	Aealbmic9	Aealbmic10	0.875638	0.003567
AK	Aealbmic9	Aealbmic8	0.586058	0.015255
AK	Aealbmic10	Aealbmic8	0.581612	0.007653
AK	Aealbmic9	Aealbmic12	0.637598	0.010979
AK	Aealbmic10	Aealbmic12	0.825342	0.003548
AK	Aealbmic8	Aealbmic12	0.385308	0.019154
AK	Aealbmic9	Aealbmic6	0.937872	0.002462
AK	Aealbmic10	Aealbmic6	0.679804	0.002679
AK	Aealbmic8	Aealbmic6	0.097846	0.004736
AK	Aealbmic12	Aealbmic6	0.531636	0.004979
AK	Aealbmic9	Aealbmic5	0.894848	0.006962
AK	Aealbmic10	Aealbmic5	0.048748	0.001087
AK	Aealbmic8	Aealbmic5	0.366574	0.021332
AK	Aealbmic12	Aealbmic5	0.712802	0.012413
AK	Aealbmic6	Aealbmic5	0.884718	0.003852
AK	Aealbmic9	Aealbmic16	0.441638	0.014432
AK	Aealbmic10	Aealbmic16	0.878458	0.003617
AK	Aealbmic8	Aealbmic16	0.444742	0.023266
AK	Aealbmic12	Aealbmic16	0.56289	0.015086
AK	Aealbmic6	Aealbmic16	0.140356	0.005425
AK	Aealbmic5	Aealbmic16	1	0
AK	Aealbmic9	ALB-TRI-6	0.547462	0.015944
AK	Aealbmic10	ALB-TRI-6	0.864994	0.004109
AK	Aealbmic8	ALB-TRI-6	1	0
AK	Aealbmic12	ALB-TRI-6	0.75648	0.013568
AK	Aealbmic6	ALB-TRI-6	0.688112	0.006185
AK	Aealbmic5	ALB-TRI-6	0.532328	0.01797
AK	Aealbmic16	ALB-TRI-6	0.844392	0.012326
AK	Aealbmic9	ALB-DI-6	0.46582	0.013459
AK	Aealbmic10	ALB-DI-6	0.475356	0.005897
AK	Aealbmic8	ALB-DI-6	1	0
AK	Aealbmic12	ALB-DI-6	0.242842	0.012837
AK	Aealbmic6	ALB-DI-6	0.704956	0.005036
AK	Aealbmic5	ALB-DI-6	0.75189	0.012696
AK	Aealbmic16	ALB-DI-6	0.465292	0.017249
AK	ALB-TRI-6	ALB-DI-6	0.011544	0.002865
AK	Aealbmic9	ALB-DI-4	0.201202	0.005299
AK	Aealbmic10	ALB-DI-4	0.15044	0.002215
AK	Aealbmic8	ALB-DI-4	0.900586	0.004542
AK	Aealbmic12	ALB-DI-4	0.517004	0.005691
AK	Aealbmic6	ALB-DI-4	0.525782	0.003272
AK	Aealbmic5	ALB-DI-4	0.985656	0.001125
AK	Aealbmic16	ALB-DI-4	0.813776	0.003964
AK	ALB-TRI-6	ALB-DI-4	0.815126	0.005717
AK	ALB-DI-6	ALB-DI-4	0.339008	0.007423
AK	Aealbmic9	Aealbmic3	0.574262	0.015265
AK	Aealbmic10	Aealbmic3	0.307296	0.004877
AK	Aealbmic8	Aealbmic3	1	0
AK	Aealbmic12	Aealbmic3	0.378722	0.014835
AK	Aealbmic6	Aealbmic3	0.47208	0.007543
AK	Aealbmic5	Aealbmic3	0.367546	0.020521
AK	Aealbmic16	Aealbmic3	1	0
AK	ALB-TRI-6	Aealbmic3	1	0
AK	ALB-DI-6	Aealbmic3	0.550684	0.01748
AK	ALB-DI-4	Aealbmic3	0.89155	0.003896
AK	Aealbmic9	ALB-TRI-33	0.132682	0.008175
AK	Aealbmic10	ALB-TRI-33	0.229596	0.003793
AK	Aealbmic8	ALB-TRI-33	0.343762	0.016885
AK	Aealbmic12	ALB-TRI-33	0.774208	0.009147
AK	Aealbmic6	ALB-TRI-33	0.84507	0.004012
AK	Aealbmic5	ALB-TRI-33	0.660008	0.013186
AK	Aealbmic16	ALB-TRI-33	1	0
AK	ALB-TRI-6	ALB-TRI-33	0.756636	0.012577
AK	ALB-DI-6	ALB-TRI-33	0.088644	0.007355
AK	ALB-DI-4	ALB-TRI-33	0.935878	0.002423
AK	Aealbmic3	ALB-TRI-33	1	0
AK	Aealbmic9	Aealbmic11	0.43043	0.013651
AK	Aealbmic10	Aealbmic11	0.098388	0.002975
AK	Aealbmic8	Aealbmic11	1	0
AK	Aealbmic12	Aealbmic11	1	0
AK	Aealbmic6	Aealbmic11	0.112024	0.004396
AK	Aealbmic5	Aealbmic11	0.585344	0.015301
AK	Aealbmic16	Aealbmic11	1	0
AK	ALB-TRI-6	Aealbmic11	0.629188	0.017323
AK	ALB-DI-6	Aealbmic11	1	0
AK	ALB-DI-4	Aealbmic11	0.429656	0.007
AK	Aealbmic3	Aealbmic11	1	0
AK	ALB-TRI-33	Aealbmic11	0.667094	0.013887
LX	Aealbmic9	Aealbmic10	0.216474	0.003721
LX	Aealbmic9	Aealbmic8	0.819948	0.011745
LX	Aealbmic10	Aealbmic8	0.2131	0.006527
LX	Aealbmic9	Aealbmic12	0.43408	0.012628
LX	Aealbmic10	Aealbmic12	0.75882	0.005662
LX	Aealbmic8	Aealbmic12	0.499426	0.027309
LX	Aealbmic9	Aealbmic6	0.562058	0.007475
LX	Aealbmic10	Aealbmic6	0.573654	0.005448
LX	Aealbmic8	Aealbmic6	0.811354	0.011627
LX	Aealbmic12	Aealbmic6	0.767388	0.009671
LX	Aealbmic9	Aealbmic5	0.989418	0.001035
LX	Aealbmic10	Aealbmic5	0.382492	0.005734
LX	Aealbmic8	Aealbmic5	0.851992	0.013795
LX	Aealbmic12	Aealbmic5	0.21664	0.01379
LX	Aealbmic6	Aealbmic5	0.079626	0.005309
LX	Aealbmic9	Aealbmic16	0.612488	0.009835
LX	Aealbmic10	Aealbmic16	0.132794	0.004267
LX	Aealbmic8	Aealbmic16	0.516522	0.021018
LX	Aealbmic12	Aealbmic16	0.63943	0.015037
LX	Aealbmic6	Aealbmic16	0.999312	0.000342
LX	Aealbmic5	Aealbmic16	0.76413	0.010992
LX	Aealbmic9	ALB-TRI-6	0.8122	0.008432
LX	Aealbmic10	ALB-TRI-6	0.98464	0.001532
LX	Aealbmic8	ALB-TRI-6	1	0
LX	Aealbmic12	ALB-TRI-6	0.397278	0.022745
LX	Aealbmic6	ALB-TRI-6	0.912444	0.00582
LX	Aealbmic5	ALB-TRI-6	0.46695	0.017353
LX	Aealbmic16	ALB-TRI-6	0.181374	0.013989
LX	Aealbmic9	ALB-DI-6	0.905804	0.004839
LX	Aealbmic10	ALB-DI-6	0.68146	0.005152
LX	Aealbmic8	ALB-DI-6	0.964454	0.005297
LX	Aealbmic12	ALB-DI-6	0.493472	0.017285
LX	Aealbmic6	ALB-DI-6	0.680322	0.00886
LX	Aealbmic5	ALB-DI-6	0.629732	0.013982
LX	Aealbmic16	ALB-DI-6	0.526738	0.01329
LX	ALB-TRI-6	ALB-DI-6	0.990472	0.00248
LX	Aealbmic9	ALB-DI-4	0.880336	0.002211
LX	Aealbmic10	ALB-DI-4	1	0
LX	Aealbmic8	ALB-DI-4	0.428224	0.007521
LX	Aealbmic12	ALB-DI-4	0.18062	0.004505
LX	Aealbmic6	ALB-DI-4	0.982646	0.000662
LX	Aealbmic5	ALB-DI-4	0.057502	0.002278
LX	Aealbmic16	ALB-DI-4	0.100796	0.003489
LX	ALB-TRI-6	ALB-DI-4	0.352208	0.007157
LX	ALB-DI-6	ALB-DI-4	0.024324	0.001299
LX	Aealbmic9	Aealbmic3	0.250244	0.010867
LX	Aealbmic10	Aealbmic3	0.492722	0.007369
LX	Aealbmic8	Aealbmic3	0.891886	0.013754
LX	Aealbmic12	Aealbmic3	0.350746	0.019973
LX	Aealbmic6	Aealbmic3	0.491248	0.012499
LX	Aealbmic5	Aealbmic3	0.221238	0.012649
LX	Aealbmic16	Aealbmic3	0.954352	0.006113
LX	ALB-TRI-6	Aealbmic3	0.026686	0.00721
LX	ALB-DI-6	Aealbmic3	0.141104	0.011301
LX	ALB-DI-4	Aealbmic3	0.02678	0.002011
LX	Aealbmic9	ALB-TRI-33	0.872138	0.004084
LX	Aealbmic10	ALB-TRI-33	0.950512	0.001816
LX	Aealbmic8	ALB-TRI-33	0.241726	0.014628
LX	Aealbmic12	ALB-TRI-33	0.092572	0.007225
LX	Aealbmic6	ALB-TRI-33	0.310132	0.00778
LX	Aealbmic5	ALB-TRI-33	0.390464	0.010655
LX	Aealbmic16	ALB-TRI-33	0.285544	0.01084
LX	ALB-TRI-6	ALB-TRI-33	0.30144	0.014361
LX	ALB-DI-6	ALB-TRI-33	0.239102	0.009217
LX	ALB-DI-4	ALB-TRI-33	0.16728	0.003448
LX	Aealbmic3	ALB-TRI-33	0.686264	0.010598
LX	Aealbmic9	Aealbmic11	0.549138	0.016096
LX	Aealbmic10	Aealbmic11	0.914542	0.004468
LX	Aealbmic8	Aealbmic11	0.606224	0.031152
LX	Aealbmic12	Aealbmic11	0.72541	0.02384
LX	Aealbmic6	Aealbmic11	0.887552	0.008867
LX	Aealbmic5	Aealbmic11	0.485224	0.020387
LX	Aealbmic16	Aealbmic11	0.795628	0.016071
LX	ALB-TRI-6	Aealbmic11	1	0
LX	ALB-DI-6	Aealbmic11	0.162322	0.013682
LX	ALB-DI-4	Aealbmic11	0.3085	0.007451
LX	Aealbmic3	Aealbmic11	0.78803	0.020411
LX	ALB-TRI-33	Aealbmic11	0.691746	0.012251
SX	Aealbmic9	Aealbmic10	1	0
SX	Aealbmic9	Aealbmic8	0.618998	0.019038
SX	Aealbmic10	Aealbmic8	0.501608	0.00486
SX	Aealbmic9	Aealbmic12	0.541474	0.015262
SX	Aealbmic10	Aealbmic12	0.736846	0.004705
SX	Aealbmic8	Aealbmic12	0.026324	0.010557
SX	Aealbmic9	Aealbmic6	0.214772	0.008044
SX	Aealbmic10	Aealbmic6	1	0
SX	Aealbmic8	Aealbmic6	0.431408	0.011989
SX	Aealbmic12	Aealbmic6	0.06619	0.005111
SX	Aealbmic9	Aealbmic5	0.816412	0.011078
SX	Aealbmic10	Aealbmic5	0.222036	0.003566
SX	Aealbmic8	Aealbmic5	0.261788	0.016762
SX	Aealbmic12	Aealbmic5	0.771994	0.013623
SX	Aealbmic6	Aealbmic5	0.193158	0.008353
SX	Aealbmic9	Aealbmic16	0.305242	0.012453
SX	Aealbmic10	Aealbmic16	0.217694	0.003774
SX	Aealbmic8	Aealbmic16	0.010356	0.003687
SX	Aealbmic12	Aealbmic16	0.0274	0.005137
SX	Aealbmic6	Aealbmic16	0.630196	0.01023
SX	Aealbmic5	Aealbmic16	0.277968	0.014067
SX	Aealbmic9	ALB-TRI-6	0.974528	0.004404
SX	Aealbmic10	ALB-TRI-6	1	0
SX	Aealbmic8	ALB-TRI-6	1	0
SX	Aealbmic12	ALB-TRI-6	1	0
SX	Aealbmic6	ALB-TRI-6	0.849282	0.00726
SX	Aealbmic5	ALB-TRI-6	0.836466	0.014226
SX	Aealbmic16	ALB-TRI-6	0.164978	0.017409
SX	Aealbmic9	ALB-DI-6	0.521424	0.015554
SX	Aealbmic10	ALB-DI-6	1	0
SX	Aealbmic8	ALB-DI-6	1	0
SX	Aealbmic12	ALB-DI-6	0.071706	0.007737
SX	Aealbmic6	ALB-DI-6	0.4926	0.010217
SX	Aealbmic5	ALB-DI-6	0.361256	0.015202
SX	Aealbmic16	ALB-DI-6	0.793876	0.011942
SX	ALB-TRI-6	ALB-DI-6	0.771368	0.018495
SX	Aealbmic9	ALB-DI-4	0.027938	0.001734
SX	Aealbmic10	ALB-DI-4	1	0
SX	Aealbmic8	ALB-DI-4	0.436274	0.007842
SX	Aealbmic12	ALB-DI-4	0.043488	0.00197
SX	Aealbmic6	ALB-DI-4	0.547274	0.003913
SX	Aealbmic5	ALB-DI-4	0.46417	0.005644
SX	Aealbmic16	ALB-DI-4	0.765994	0.004911
SX	ALB-TRI-6	ALB-DI-4	0.258666	0.008735
SX	ALB-DI-6	ALB-DI-4	0.314674	0.004956
SX	Aealbmic9	Aealbmic3	0.803004	0.010379
SX	Aealbmic10	Aealbmic3	0.84259	0.003351
SX	Aealbmic8	Aealbmic3	1	0
SX	Aealbmic12	Aealbmic3	0.502828	0.022035
SX	Aealbmic6	Aealbmic3	0.845686	0.007373
SX	Aealbmic5	Aealbmic3	0.140178	0.011387
SX	Aealbmic16	Aealbmic3	0.822156	0.012567
SX	ALB-TRI-6	Aealbmic3	1	0
SX	ALB-DI-6	Aealbmic3	0.380558	0.015519
SX	ALB-DI-4	Aealbmic3	0.034624	0.001653
SX	Aealbmic9	ALB-TRI-33	0.92975	0.004586
SX	Aealbmic10	ALB-TRI-33	1	0
SX	Aealbmic8	ALB-TRI-33	1	0
SX	Aealbmic12	ALB-TRI-33	0.719706	0.010538
SX	Aealbmic6	ALB-TRI-33	0.979456	0.001341
SX	Aealbmic5	ALB-TRI-33	0.417144	0.010318
SX	Aealbmic16	ALB-TRI-33	0.756754	0.009414
SX	ALB-TRI-6	ALB-TRI-33	0.2204	0.013436
SX	ALB-DI-6	ALB-TRI-33	0.779208	0.007937
SX	ALB-DI-4	ALB-TRI-33	0.936112	0.001719
SX	Aealbmic3	ALB-TRI-33	1	0
SX	Aealbmic9	Aealbmic11	0.04045	0.006647
SX	Aealbmic10	Aealbmic11	0.795672	0.005526
SX	Aealbmic8	Aealbmic11	0.426464	0.029494
SX	Aealbmic12	Aealbmic11	0.702568	0.019658
SX	Aealbmic6	Aealbmic11	0.737078	0.010786
SX	Aealbmic5	Aealbmic11	0.935332	0.007871
SX	Aealbmic16	Aealbmic11	0.264066	0.020763
SX	ALB-TRI-6	Aealbmic11	0.023948	0.00784
SX	ALB-DI-6	Aealbmic11	1	0
SX	ALB-DI-4	Aealbmic11	0.408626	0.008569
SX	Aealbmic3	Aealbmic11	1	0
SX	ALB-TRI-33	Aealbmic11	0.247574	0.013423
HZ	Aealbmic9	Aealbmic10	0.200828	0.003139
HZ	Aealbmic9	Aealbmic8	0.744744	0.013545
HZ	Aealbmic10	Aealbmic8	0.793906	0.004923
HZ	Aealbmic9	Aealbmic12	0.172434	0.014035
HZ	Aealbmic10	Aealbmic12	0.357282	0.004723
HZ	Aealbmic8	Aealbmic12	0.526778	0.024855
HZ	Aealbmic9	Aealbmic6	0.85105	0.006335
HZ	Aealbmic10	Aealbmic6	0.07916	0.00128
HZ	Aealbmic8	Aealbmic6	0.5437	0.014971
HZ	Aealbmic12	Aealbmic6	0.744196	0.011721
HZ	Aealbmic9	Aealbmic5	0.424898	0.011862
HZ	Aealbmic10	Aealbmic5	1	0
HZ	Aealbmic8	Aealbmic5	0.851192	0.010345
HZ	Aealbmic12	Aealbmic5	1	0
HZ	Aealbmic6	Aealbmic5	0.333916	0.010024
HZ	Aealbmic9	Aealbmic16	0.092156	0.007271
HZ	Aealbmic10	Aealbmic16	0.161002	0.002723
HZ	Aealbmic8	Aealbmic16	0.489392	0.01849
HZ	Aealbmic12	Aealbmic16	0.089522	0.010734
HZ	Aealbmic6	Aealbmic16	0.03313	0.003776
HZ	Aealbmic5	Aealbmic16	0.045308	0.004367
HZ	Aealbmic9	ALB-TRI-6	0.235248	0.016716
HZ	Aealbmic10	ALB-TRI-6	1	0
HZ	Aealbmic8	ALB-TRI-6	0.112462	0.019398
HZ	Aealbmic12	ALB-TRI-6	0.564434	0.029537
HZ	Aealbmic6	ALB-TRI-6	0.734218	0.01579
HZ	Aealbmic5	ALB-TRI-6	0.375656	0.018452
HZ	Aealbmic16	ALB-TRI-6	0.931916	0.008687
HZ	Aealbmic9	ALB-DI-6	0.258446	0.012575
HZ	Aealbmic10	ALB-DI-6	0.782984	0.004902
HZ	Aealbmic8	ALB-DI-6	0.345016	0.018762
HZ	Aealbmic12	ALB-DI-6	0.67334	0.019568
HZ	Aealbmic6	ALB-DI-6	0.769162	0.011429
HZ	Aealbmic5	ALB-DI-6	0.891802	0.00648
HZ	Aealbmic16	ALB-DI-6	0.646906	0.013068
HZ	ALB-TRI-6	ALB-DI-6	0.696476	0.021187
HZ	Aealbmic9	ALB-DI-4	0.606132	0.002919
HZ	Aealbmic10	ALB-DI-4	1	0
HZ	Aealbmic8	ALB-DI-4	0.971496	0.000927
HZ	Aealbmic12	ALB-DI-4	0.186528	0.002509
HZ	Aealbmic6	ALB-DI-4	0.389702	0.002839
HZ	Aealbmic5	ALB-DI-4	0.635562	0.002459
HZ	Aealbmic16	ALB-DI-4	0.473002	0.003121
HZ	ALB-TRI-6	ALB-DI-4	0.93489	0.001837
HZ	ALB-DI-6	ALB-DI-4	0.139562	0.002194
HZ	Aealbmic9	Aealbmic3	0.646272	0.016808
HZ	Aealbmic10	Aealbmic3	0.729688	0.005904
HZ	Aealbmic8	Aealbmic3	0.52171	0.025156
[truncated: 658 more rows]
