# Supplementary material for: Patterns of spatial genetic structures in Aedes albopictus (Diptera: Culicidae) populations in China
Source: Parasit Vectors. 2019 Nov 21;12:552. doi: 10.1186/s13071-019-3801-4 (PMC6873696; doi:10.1186/s13071-019-3801-4)
Supplement: Supplementary file 5 — Additional file 5: Table S5. Genetic indices of 34 populations. [file 13071_2019_3801_MOESM5_ESM.xlsx]

## Sheet: Table S5
Additional file 5: Table S5. Genetic indices of 34 populations
Sample sites	N	Na	Ne	Alleles richness	SI	Ho	He	FIS	TPM
LS	31	9	4.7452	7.56082	1.7387	0.574855	0.763178	0.244599	0.735352
QZ	32	7.46154	4.05974	6.52434	1.58862	0.501433	0.738324	0.320994	0.243896
BS	22	7.30769	4.43034	6.28188	1.62887	0.55412	0.746798	0.243149	0.167725
CM	32	7.92308	4.47312	6.94053	1.66434	0.566599	0.756502	0.242366	0.414307
ZJ	30	7.15385	3.53886	6.17647	1.43302	0.603625	0.66715	0.0884351	0.497314
MM	28	7.61538	4.18172	6.59839	1.59026	0.630814	0.725014	0.126613	0.946045
JH	25	7.92308	4.71784	6.77779	1.68175	0.591682	0.755421	0.20352	0.30542
SZ	32	7.23077	3.68717	6.29668	1.445	0.690067	0.668608	-0.0485946	0.587891
GZ	32	7.15385	3.68985	6.15408	1.44444	0.614676	0.679526	0.0781342	0.454834
JY	32	7.15385	3.69118	6.16653	1.44443	0.662179	0.674897	-0.018597	0.839355
MZ	32	7.53846	4.14391	6.59382	1.58133	0.591346	0.728102	0.18634	0.541748
GAZ	30	6.92308	3.75814	6.04089	1.48681	0.55473	0.69587	0.187595	0.454834
WZ	23	6.76923	3.54185	5.61388	1.459	0.591144	0.696829	0.152348	1
RJ	32	6.84615	3.73123	6.01776	1.43221	0.605159	0.67014	0.0824683	1
GY	31	7.15385	3.74273	6.16713	1.48728	0.547072	0.701878	0.216714	1
CQ	31	7.23077	4.33223	6.47059	1.54157	0.626171	0.701956	0.0966707	0.273438
TN	27	7.23077	4.30747	6.30253	1.55258	0.674769	0.716592	0.0404914	0.3396
MS	30	7.15385	4.00044	6.22764	1.5298	0.561488	0.708393	0.21414	0.786865
CS	32	6.23077	3.53903	5.50596	1.35871	0.51799	0.654141	0.209135	0.454834
NC	30	6.69231	3.91184	5.86829	1.44023	0.551465	0.675123	0.161607	0.094238
WH	30	6.69231	3.82629	5.80221	1.44268	0.564652	0.688927	0.172621	0.109863
JZ	27	6.53846	3.66208	5.68609	1.42563	0.52465	0.68278	0.234248	0.109863
AK	18	5.69231	3.65745	4.90551	1.39365	0.643791	0.68428	0.0278469	0.146484
LX	31	6.53846	3.38817	5.65569	1.34753	0.634739	0.642369	-0.00774776	0.839355
SX	23	6.07692	3.60366	5.44555	1.37232	0.63293	0.653285	0.00351129	0.454834
HZ	25	6.23077	3.56495	5.34149	1.37197	0.614866	0.660413	0.0135142	0.541748
ZMD	32	7.15385	3.87865	6.20415	1.48848	0.638493	0.696733	0.0564295	0.786865
KF	31	6.92308	3.88582	6.07518	1.50658	0.678495	0.715276	0.0384176	0.127197
LY	30	6.38462	3.91676	5.77363	1.44699	0.581905	0.687919	0.136217	0.068115
LF	32	6.53846	3.78482	5.69679	1.4219	0.551256	0.686364	0.182939	0.216309
SJZ	32	6.61538	3.85507	5.82718	1.43399	0.563663	0.679928	0.133105	0.021484
TJ	31	6.46154	3.4351	5.61943	1.35857	0.632626	0.651107	0.0305965	0.839355
BJ	21	6.15385	3.45509	5.19672	1.37862	0.6	0.66239	0.0760984	0.684814
SY	20	5.30769	3.18339	4.32749	1.23608	0.596559	0.618794	0.00088324	0.497314
