# Supplementary material for: Patterns of spatial genetic structures in Aedes albopictus (Diptera: Culicidae) populations in China
Source: Parasit Vectors. 2019 Nov 21;12:552. doi: 10.1186/s13071-019-3801-4 (PMC6873696; doi:10.1186/s13071-019-3801-4)
Supplement: Supplementary file 8 — Additional file 8: Table S6. FST and Nm between 34 populations. [file 13071_2019_3801_MOESM8_ESM.xlsx]

## Sheet: Table S6
Additional file 8: Table S6. FST and Nm between 34 populations
POP	LS	QZ	BS	CM	ZJ	MM	JH	SZ	GZ	JY	MZ	GAZ	WZ	RJ	GY	CQ	TN	MS	CS	NC	WH	JZ	AK	LX	SX	HZ	ZMD	KF	LY	LF	SJZ	TJ	BJ	SY
LS		18.9983	16.8185	23.2586	13.5321	18.3725	11.4547	12.0367	13.4271	13.1273	23.0652	15.8689	7.95109	12.3275	18.969	10.8455	11.7097	15.2353	9.51222	9.17683	13.5403	9.52261	11.0865	8.63113	8.70797	10.3323	15.5306	12.3652	10.5072	13.5017	10.8813	9.32707	10.4523	7.24897
QZ	0.0129882		11.9351	18.1215	10.3629	15.5021	9.54785	13.8725	16.996	16.3485	19.5192	16.7603	9.7013	12.5358	21.2009	11.6988	11.4862	11.4141	9.32775	8.49768	12.7981	11.3572	10.6824	8.61549	7.53218	8.81739	13.0448	10.9814	11.0031	10.3246	8.9998	8.56178	9.71224	6.50147
BS	0.0146469	0.0205169		16.4974	10.5306	11.6539	8.08667	8.44062	9.55855	9.64828	14.8219	10.0116	7.44044	8.57758	11.4718	7.0504	6.48016	8.63844	6.57923	6.95491	8.7586	7.11929	8.55723	6.56161	7.70004	7.43911	8.5988	7.37035	7.14166	7.7517	6.77531	6.23649	6.86822	4.9396
CM	0.0106344	0.013608	0.0149277		12.3841	17.8746	10.0647	13.7191	17.1321	15.6277	21.1304	15.2587	8.33791	11.229	17.5489	8.98694	8.73709	11.0972	7.71217	8.02003	11.5241	7.85157	9.51726	7.86665	8.41974	9.68949	13.1541	10.2925	9.44138	9.33373	8.47464	8.47057	9.78575	6.7116
ZJ	0.0181395	0.0235563	0.0231897	0.0197877		21.5075	6.62928	18.2435	19.802	14.901	14.5217	12.0972	6.57279	10.4798	10.9597	7.10946	5.66386	9.40684	9.68755	7.82673	12.2401	7.26534	8.88569	10.9748	9.94444	11.2849	11.7774	7.60312	7.49588	9.18424	9.11432	12.842	11.7992	8.59225
MM	0.0134246	0.0158709	0.0210016	0.0137934	0.0114903		10.5968	16.3719	23.5764	14.9522	21.394	20.1464	10.7923	12.5151	14.0498	9.87465	7.3868	12.686	13.642	11.1559	20.7619	9.32524	11.0045	11.9873	10.9861	17.1366	17.6752	11.9243	13.1032	13.3983	12.8064	13.6063	13.7045	9.57303
JH	0.021359	0.0255158	0.029988	0.0242373	0.036341	0.0230482		6.2142	7.7858	7.40754	9.76575	9.88107	7.57114	7.5609	8.23143	7.08494	7.24553	9.04704	6.94128	6.82724	7.96574	7.37686	8.91278	7.07341	6.89909	7.26837	8.25927	9.85482	7.01106	7.94879	6.24048	5.76247	6.0117	4.88115
SZ	0.0203472	0.0177022	0.0287666	0.0178966	0.0135183	0.0150404	0.0386745		24.5077	27.8658	14.6458	14.9144	6.95815	15.8131	15.4469	10.9257	7.83083	10.7425	12.2356	8.39296	14.1403	8.88006	11.0626	12.141	8.77092	11.7781	13.7484	10.0274	9.54243	10.3522	9.79919	12.429	13.1288	9.67025
GZ	0.0182787	0.0144961	0.025488	0.0143826	0.0124676	0.0104925	0.0311108	0.0100979		47.6682	20.0802	16.4038	9.7359	16.6907	21.2213	10.7925	8.15364	10.2911	12.8157	8.95622	16.5412	9.76742	13.0474	11.8389	11.4158	14.0142	16.3728	10.5843	10.8526	9.94524	10.6112	13.7835	12.4985	11.5137
JY	0.0186884	0.0150616	0.0252569	0.0157454	0.0165006	0.016445	0.0326476	0.00889181	0.00521722		23.361	16.4461	8.60668	19.3646	22.5916	12.1819	9.51947	11.9063	12.5015	8.46854	14.933	10.8808	15.0646	10.9392	10.545	10.6945	13.6551	10.2957	9.25489	8.89903	9.69777	11.2173	11.8186	9.79185
MZ	0.0107226	0.0126459	0.0165871	0.0116929	0.0169242	0.0115506	0.0249607	0.0167833	0.012297	0.0105883		24.2799	10.0912	16.5581	22.9637	10.8841	10.1894	14.004	12.1606	10.801	17.2925	10.9873	13.8177	13.4423	11.1789	14.0284	18.6413	11.4371	11.4322	12.2062	12.2678	10.0616	12.242	8.57913
GAZ	0.0155098	0.0146969	0.0243627	0.01612	0.0202475	0.0122571	0.0246766	0.016486	0.0150116	0.0149736	0.0101916		7.9927	15.9286	20.3024	11.7583	8.96931	15.4777	13.4772	12.3665	20.4983	11.7181	12.0298	17.0159	13.4826	14.6965	20.2719	13.1346	11.2722	13.0628	12.2398	11.704	14.4195	9.26849
WZ	0.0304837	0.0251223	0.0325079	0.0291107	0.0366419	0.0226401	0.0319647	0.0346829	0.0250353	0.0282273	0.0241751	0.0303299		7.64503	9.78885	7.10549	6.4656	7.3516	7.9976	8.04246	10.1095	7.62051	10.2513	7.0616	6.84371	8.06153	7.12545	6.52921	7.73115	6.79721	6.435	6.47633	6.93578	6.16423
RJ	0.0198768	0.0195529	0.0283203	0.0217789	0.0232996	0.0195846	0.0320065	0.0155636	0.0147574	0.0127456	0.0148738	0.0154525	0.0316655		33.7662	20.3122	14.0104	17.6393	11.0109	8.11573	14.4036	12.9603	13.9963	12.7977	10.6114	12.7752	14.7983	12.2888	11.8483	12.0176	10.5884	10.2259	12.5653	6.687
GY	0.013008	0.0116545	0.0213278	0.0140458	0.0223022	0.0174827	0.0294762	0.0159267	0.0116434	0.010945	0.0107695	0.012164	0.0249032	0.00734943		18.24	17.1208	18.2159	11.3939	10.5899	18.5822	13.6138	14.9978	12.015	10.4177	12.5909	19.678	15.1288	13.7289	13.9597	11.4263	10.7498	13.2163	8.2277
CQ	0.0225317	0.0209226	0.0342447	0.0270653	0.0339699	0.0246922	0.0340835	0.02237	0.0226397	0.0201095	0.0224536	0.0208189	0.0339882	0.0121583	0.0135209		24.6764	12.9237	9.25203	6.70756	14.8693	13.0003	9.66472	8.3731	7.83728	8.32511	9.55976	11.0435	12.7902	9.96572	10.4433	9.82808	11.05	6.15474
TN	0.0209035	0.0213016	0.0371462	0.0278177	0.0422736	0.0327362	0.0333532	0.0309374	0.029749	0.0255899	0.0239476	0.027117	0.0372268	0.0175311	0.014392	0.0100295		12.7087	6.92062	6.42568	10.272	11.4669	8.52998	6.4052	6.05195	6.25853	8.22679	9.97975	9.45121	9.53092	7.24563	6.22853	7.75761	5.05519
MS	0.0161443	0.0214333	0.0281264	0.0220318	0.0258884	0.0193258	0.0268903	0.0227427	0.0237167	0.0205655	0.0175389	0.0158955	0.0328878	0.0139748	0.0135385	0.0189772	0.0192921		9.24877	8.39369	11.3311	11.3402	12.5253	9.41716	8.45388	9.68445	14.4594	11.8645	10.1289	11.4812	9.73559	9.2829	12.3004	7.34468
CS	0.0256089	0.0261022	0.0366074	0.0313985	0.0251571	0.017996	0.0347643	0.020023	0.019134	0.0196055	0.0201441	0.018212	0.0303118	0.0222008	0.0214705	0.0263102	0.0348645	0.0263192		15.6498	17.9718	13.6577	10.6944	11.2484	9.47655	12.9365	10.8908	9.35434	8.91922	11.7836	9.77305	11.8945	10.0171	8.85113
NC	0.0265201	0.028579	0.0346985	0.0302296	0.0309531	0.0219184	0.0353245	0.0289253	0.0271555	0.0286745	0.0226223	0.0198154	0.0301479	0.0298838	0.023063	0.0359322	0.0374494	0.0289228	0.0157235		16.3826	10.8335	11.3823	10.8701	8.98088	10.6736	13.3688	8.82852	8.13709	9.74199	9.6365	10.7674	10.8149	9.38291
WH	0.0181287	0.0191599	0.0277513	0.021233	0.0200159	0.011898	0.0304294	0.0173728	0.0148888	0.0164658	0.0142511	0.0120492	0.0241324	0.0170607	0.0132751	0.0165352	0.0237599	0.021587	0.0137198	0.0150308		13.0465	12.9206	13.7128	11.4876	13.2376	16.3208	12.4633	13.9063	14.2669	13.2339	13.5465	15.0956	9.87852
JZ	0.0255817	0.0215384	0.0339246	0.0308582	0.0332653	0.026109	0.0327789	0.0273821	0.0249565	0.0224603	0.0222473	0.0208888	0.0317641	0.0189246	0.0180326	0.0188675	0.0213368	0.0215699	0.0179757	0.022556	0.018802		17.7225	9.37262	9.63028	10.1981	10.7793	9.87937	11.2294	11.0954	10.6453	10.0453	10.3331	7.09579
AK	0.0220526	0.0228677	0.0283858	0.0255957	0.0273652	0.0222133	0.0272843	0.0220992	0.0188007	0.0163242	0.0177712	0.0203587	0.0238066	0.0175485	0.0163958	0.025215	0.0284739	0.019569	0.0228427	0.0214919	0.0189817	0.0139102		12.586	11.7086	12.2558	16.1623	12.9575	10.6239	10.8189	11.5802	11.1883	12.0779	9.0545
LX	0.0281496	0.0281992	0.036702	0.0308009	0.0222721	0.0204293	0.0341371	0.020176	0.0206801	0.0223429	0.0182584	0.0144794	0.0341923	0.0191604	0.0203832	0.0289919	0.0375646	0.0258607	0.0217422	0.0224818	0.0179047	0.0259804	0.0194764		18.3269	24.5806	17.6337	10.2726	11.2142	12.8826	15.3873	14.215	17.1847	10.9007
SX	0.0279081	0.0321247	0.0314464	0.0288359	0.0245232	0.0222497	0.0349695	0.0277134	0.0214301	0.0231588	0.0218744	0.0182048	0.0352425	0.0230172	0.0234352	0.0309127	0.0396703	0.0287228	0.0257028	0.027083	0.0212992	0.0253029	0.0209054	0.0134576		22.8972	14.263	8.38952	9.38471	8.99313	11.3302	12.5608	11.3767	9.71902
HZ	0.0236243	0.0275713	0.0325135	0.0251522	0.0216734	0.0143789	0.0332519	0.0207846	0.0175264	0.0228426	0.017509	0.0167263	0.0300787	0.0191936	0.0194691	0.0291541	0.0384111	0.025165	0.0189588	0.0228863	0.0185356	0.0239279	0.0199908	0.0100682	0.0108004		21.6274	10.189	14.8944	13.7456	17.7501	17.9008	14.7416	12.5969
ZMD	0.0158423	0.0188043	0.0282524	0.018651	0.0207859	0.0139469	0.0293797	0.0178592	0.0150396	0.017979	0.0132336	0.0121821	0.0338963	0.0166131	0.0125452	0.0254848	0.0294923	0.0169959	0.02244	0.018357	0.0150867	0.0226668	0.0152325	0.0139792	0.0172259	0.0114273		23.0621	16.0542	17.9894	21.7249	16.6934	15.6444	12.2269
KF	0.0198173	0.022259	0.0328069	0.0237135	0.0318345	0.0205351	0.0247407	0.0243252	0.0230749	0.0237063	0.021391	0.0186781	0.0368774	0.0199381	0.0162561	0.0221367	0.0244385	0.0206364	0.0260299	0.0275375	0.0196645	0.0246807	0.0189287	0.0237583	0.0289368	0.0239487	0.010724		13.4191	20.4623	14.1707	9.8716	9.94443	7.18705
LY	0.0232402	0.0222161	0.0338219	0.0257961	0.0322752	0.0187221	0.0344302	0.0255299	0.0225172	0.0263022	0.0214	0.0216973	0.0313238	0.0206641	0.0178841	0.0191714	0.02577	0.0240872	0.0272651	0.0298077	0.0176599	0.0217781	0.0229907	0.021807	0.0259479	0.0165077	0.0153335	0.0182894		20.5886	17.64	12.817	14.6658	8.24498
LF	0.0181796	0.0236416	0.0312434	0.0260859	0.0264992	0.0183173	0.0304923	0.0235799	0.0245213	0.0273253	0.0200703	0.0187789	0.0354751	0.0203789	0.0175936	0.0244721	0.02556	0.0213107	0.0207751	0.02502	0.0172213	0.0220353	0.0225859	0.0190366	0.0270471	0.0178628	0.0137066	0.0120702	0.011997		15.7275	10.9186	13.859	7.61511
SJZ	0.0224593	0.0270276	0.0355856	0.0286545	0.0266971	0.0191477	0.038518	0.0248776	0.0230177	0.0251313	0.0199715	0.0200163	0.0373971	0.0230662	0.0214109	0.0233792	0.0333528	0.0250361	0.0249425	0.025287	0.0185406	0.0229457	0.0211323	0.0159874	0.0215885	0.0138888	0.0113766	0.0173362	0.0139743	0.015647		22.1158	18.0371	11.2106
TJ	0.026104	0.0283711	0.0385416	0.0286678	0.0190957	0.0180423	0.0415803	0.0197176	0.0178145	0.0218011	0.0242445	0.0209135	0.0371674	0.0238644	0.0227278	0.0248063	0.038589	0.026225	0.0205855	0.0226914	0.0181205	0.0242829	0.0218564	0.0172831	0.0195147	0.0137735	0.014755	0.0246997	0.0191322	0.0223841	0.0111778		23.1084	14.4779
BJ	0.0233595	0.0250948	0.0351211	0.024911	0.0207483	0.0179153	0.0399253	0.0186862	0.0196102	0.0207148	0.0200129	0.0170421	0.0347909	0.019508	0.0185649	0.022124	0.0312203	0.0199197	0.0243497	0.0225939	0.0162913	0.0236227	0.0202792	0.0143392	0.0215023	0.016676	0.0157288	0.0245232	0.0167608	0.0177192	0.0136709	0.0107028		13.6389
SY	0.0333379	0.037029	0.0481733	0.0359113	0.0282734	0.0254504	0.048722	0.025201	0.0212518	0.0248958	0.0283153	0.0262647	0.0389758	0.0360386	0.0294891	0.0390336	0.0471237	0.0329178	0.0274691	0.0259527	0.0246828	0.0340331	0.0268687	0.0224201	0.0250777	0.0194599	0.020037	0.0336155	0.0294292	0.031786	0.0218139	0.0169746	0.018
The significances were tested for multi comparisons by the Bonferroni method, P < 0.05; bolding displayed below the diagonal means significant difference. FST values below the diagonal. Gene flow (Nm) above the diagonal.
