# Supplementary material for: Patterns of spatial genetic structures in Aedes albopictus (Diptera: Culicidae) populations in China
Source: Parasit Vectors. 2019 Nov 21;12:552. doi: 10.1186/s13071-019-3801-4 (PMC6873696; doi:10.1186/s13071-019-3801-4)
Supplement: Supplementary file 9 — Additional file 9: Table S7. Genetic distance and geographical distance between 34 populations. [file 13071_2019_3801_MOESM9_ESM.xlsx]

## Sheet: Table S7
Additional file 9: Table S7. Genetic distance and geographic distance between 34 populations
POP	LS	QZ	BS	CM	ZJ	MM	JH	SZ	GZ	JY	MZ	GAZ	WZ	RJ	GY	CQ	TN	MS	CS	NC	WH	JZ	AK	LX	SX	HZ	ZMD	KF	LY	LF	SJZ	TJ	BJ	SY
LS		4.14758	4.62472	4.92813	5.67147	5.86478	6.94656	6.41438	6.43594	6.76091	6.75343	6.8747	6.31099	6.73582	6.86373	7.15169	7.219	7.27413	7.02697	7.15487	7.24818	7.15823	7.36315	7.33278	7.40705	7.41586	7.41332	7.52879	7.61882	7.58663	7.6969	7.78018	7.80296	7.97172
QZ	0.0131591		3.84773	4.39866	5.4391	5.71855	6.90572	6.36903	6.37661	6.7349	6.72049	6.83452	6.20873	6.66011	6.79643	7.10179	7.17234	7.23016	6.98119	7.12138	7.21252	7.11576	7.32414	7.31075	7.38715	7.39491	7.3814	7.50012	7.59572	7.55738	7.67219	7.75871	7.78132	7.95598
BS	0.0148646	0.0209467		4.41109	5.34928	5.71896	6.85902	6.39754	6.39259	6.75774	6.73875	6.84112	6.18886	6.62488	6.7583	7.07587	7.14741	7.20364	6.97423	7.12268	7.20781	7.10622	7.30794	7.31711	7.39344	7.40008	7.37504	7.49401	7.59389	7.54823	7.66624	7.75488	7.77671	7.95506
CM	0.0107487	0.0137958	0.0151539		5.03931	5.4212	6.89711	6.25288	6.24655	6.65978	6.63763	6.75131	6.03244	6.56088	6.7191	7.04221	7.11788	7.18339	6.9039	7.05724	7.15186	7.04829	7.27244	7.26178	7.34223	7.34941	7.3301	7.45467	7.55518	7.51493	7.63408	7.72387	7.74721	7.92801
ZJ	0.0184747	0.0241246	0.0237402	0.0201872		4.96586	6.83371	6.1557	6.08634	6.59601	6.55067	6.63241	5.64792	6.31637	6.52026	6.89936	6.98672	7.06513	6.76249	6.95676	7.04471	6.91927	7.16037	7.1964	7.28299	7.28706	7.23599	7.37114	7.48755	7.43132	7.56335	7.66223	7.68547	7.8825
MM	0.0136073	0.0161268	0.0214521	0.0139863	0.0116238		6.96255	5.79598	5.71145	6.38029	6.32776	6.45109	5.33178	6.31449	6.5607	6.90524	6.99535	7.09005	6.6533	6.84195	6.96051	6.84154	7.13756	7.09529	7.19021	7.19685	7.1758	7.32035	7.43026	7.39656	7.52436	7.62141	7.64847	7.8435
JH	0.0218252	0.0261839	0.0309151	0.0248393	0.0377115	0.023592		7.21522	7.16501	7.37577	7.3396	7.3186	6.95624	6.80176	6.67023	6.91759	6.94465	6.86862	7.2557	7.43176	7.40847	7.28304	7.24342	7.61813	7.67379	7.666	7.48571	7.56925	7.71618	7.54475	7.69631	7.80665	7.80872	8.02703
SZ	0.0207698	0.0180212	0.0296187	0.0182227	0.0137035	0.01527	0.0402304		4.6099	5.57483	5.51115	5.95514	5.79958	6.51063	6.75499	6.9846	7.06941	7.18569	6.46395	6.56545	6.78872	6.71712	7.12839	6.82845	6.94718	6.96404	7.05737	7.21839	7.29971	7.33613	7.44493	7.5323	7.56939	7.75263
GZ	0.018619	0.0147094	0.0261546	0.0145925	0.012625	0.0106038	0.0321097	0.0102009		5.72365	5.5689	5.84432	5.51469	6.35426	6.63595	6.88798	6.98102	7.1076	6.33405	6.49838	6.71132	6.61368	7.05019	6.81308	6.93626	6.94769	6.99528	7.16663	7.26561	7.28263	7.4038	7.49997	7.53605	7.73432
JY	0.0190443	0.0152919	0.0259114	0.0159972	0.0167774	0.01672	0.0337494	0.00897158	0.00524458		4.43647	5.63732	6.30713	6.71475	6.92064	7.06816	7.14325	7.26591	6.4065	6.33522	6.67046	6.66938	7.13919	6.55042	6.69643	6.72831	6.96962	7.13699	7.182	7.29079	7.3771	7.45241	7.4988	7.66807
MZ	0.0108388	0.0128079	0.0168669	0.0118313	0.0172156	0.0116855	0.0255997	0.0170698	0.0124501	0.0107016		5.32175	6.19931	6.61777	6.84167	6.99496	7.07534	7.20665	6.26534	6.22841	6.58062	6.56488	7.07218	6.52338	6.67933	6.7045	6.90502	7.08498	7.14616	7.24098	7.33787	7.42146	7.46741	7.65141
GAZ	0.0157541	0.0149162	0.024971	0.0163841	0.0206659	0.0124092	0.0253009	0.0167623	0.0152403	0.0152012	0.0102966		6.21487	6.47821	6.72003	6.83989	6.92897	7.08703	5.79239	5.78507	6.25471	6.23106	6.89293	6.357	6.54741	6.55578	6.68096	6.90373	6.99866	7.08348	7.20134	7.30396	7.35259	7.57279
WZ	0.0314422	0.0257697	0.0336002	0.0299835	0.0380356	0.0231646	0.0330201	0.0359291	0.0256782	0.0290472	0.024774	0.0312785		5.92499	6.30782	6.70072	6.81177	6.93934	6.36778	6.65013	6.76211	6.60021	6.96153	6.97793	7.08494	7.08582	7.01208	7.17946	7.3152	7.26213	7.40975	7.52118	7.54928	7.76972
RJ	0.0202799	0.0199429	0.0291458	0.0222638	0.0238554	0.0199759	0.0330648	0.0158097	0.0149784	0.0129102	0.0150984	0.0156951	0.032701		5.24746	6.10037	6.29168	6.49071	6.25038	6.67328	6.64175	6.3665	6.60941	7.03828	7.13443	7.11989	6.85195	7.03021	7.23852	7.06972	7.27554	7.42197	7.44099	7.71593
GY	0.0131794	0.0117919	0.0217925	0.0142459	0.0228109	0.0177938	0.0303714	0.0161845	0.0117806	0.0110661	0.0108867	0.0123138	0.0255393	0.00740385		5.80045	6.0223	6.20459	6.47918	6.83778	6.76256	6.50553	6.5407	7.15825	7.24091	7.22353	6.90762	7.06158	7.286	7.06023	7.28326	7.43814	7.44931	7.7371
CQ	0.0230511	0.0213697	0.035459	0.0278182	0.0351644	0.0253173	0.0352861	0.0228819	0.0231641	0.0205222	0.0229693	0.0212616	0.035184	0.0123079	0.0137062		4.57469	5.57632	6.48964	6.8262	6.64596	6.36509	5.97255	7.13929	7.21197	7.18399	6.70176	6.8491	7.14898	6.78344	7.08285	7.27905	7.28147	7.63065
TN	0.0213498	0.0217653	0.0385793	0.0286136	0.0441395	0.0338442	0.034504	0.0319251	0.0306611	0.026262	0.0245352	0.0278728	0.0386662	0.0178439	0.0146021	0.0101311		5.2464	6.6004	6.89808	6.71152	6.46348	5.90741	7.18719	7.25348	7.22455	6.72847	6.85352	7.16031	6.7544	7.06687	7.26958	7.26656	7.62662
MS	0.0164092	0.0219028	0.0289404	0.0225281	0.0265764	0.0197067	0.0276334	0.023272	0.0242928	0.0209973	0.017852	0.0161523	0.0340062	0.0141729	0.0137243	0.0193443	0.0196716		6.82444	7.07201	6.91745	6.72163	6.23487	7.3207	7.3787	7.35291	6.91714	7.00696	7.28063	6.88751	7.16939	7.35724	7.34724	7.69066
CS	0.026282	0.0268017	0.0379984	0.0324163	0.0258063	0.0183258	0.0360164	0.0204321	0.0195073	0.0199975	0.0205582	0.0185498	0.0312594	0.0227049	0.0219416	0.0270211	0.0361239	0.0270306		5.64405	5.64611	5.23547	6.49101	6.45353	6.61329	6.58234	6.28258	6.60589	6.82926	6.79589	6.98894	7.14449	7.18878	7.48964
NC	0.0272425	0.0294198	0.0359458	0.0311719	0.0319418	0.0224096	0.036618	0.0297869	0.0279135	0.029521	0.0231459	0.020216	0.031085	0.0308044	0.0236074	0.0372714	0.0389064	0.0297843	0.0159747		5.5305	5.88119	6.73145	5.86753	6.1421	6.10267	6.23791	6.54798	6.64739	6.83188	6.94353	7.06128	7.12629	7.39167
WH	0.0184634	0.0195342	0.0285434	0.0216936	0.0204247	0.0120413	0.0313844	0.01768	0.0151138	0.0167414	0.0144571	0.0121961	0.0247292	0.0173568	0.0134537	0.0168132	0.0243381	0.0220633	0.0139107	0.0152601		5.29294	6.41435	6.24033	6.38708	6.31352	5.62627	6.16971	6.46638	6.52487	6.71496	6.8981	6.96019	7.31832
JZ	0.0262533	0.0220125	0.0351159	0.0318408	0.03441	0.026809	0.0338897	0.028153	0.0255953	0.0229763	0.0227535	0.0213345	0.0328062	0.0192897	0.0183637	0.0192304	0.021802	0.0220454	0.0183047	0.0230765	0.0191623		6.20083	6.52523	6.65334	6.60492	5.93844	6.36108	6.69896	6.5661	6.82209	7.0192	7.06128	7.41958
AK	0.0225499	0.0234029	0.029215	0.0262681	0.0281351	0.022718	0.0280496	0.0225986	0.019161	0.0165951	0.0180928	0.0207817	0.0243872	0.0178619	0.0166691	0.0258673	0.0293084	0.0199596	0.0233767	0.0219639	0.019349	0.0141064		7.02026	7.08007	7.03685	6.2609	6.39022	6.85314	6.20042	6.6919	6.97482	6.97137	7.43041
LX	0.0289649	0.0290175	0.0381004	0.0317797	0.0227794	0.0208554	0.0353436	0.0205915	0.0211168	0.0228535	0.018598	0.0146921	0.0354028	0.0195347	0.0208074	0.0298575	0.0390308	0.0265473	0.0222254	0.0229988	0.0182311	0.0266734	0.0198633		4.80532	4.92154	6.50466	6.67177	6.54029	6.97399	6.97826	7.02118	7.10767	7.28289
SX	0.0287093	0.0331909	0.0324674	0.0296921	0.0251397	0.022756	0.0362367	0.0285033	0.0218994	0.0237078	0.0223636	0.0185424	0.0365299	0.0235595	0.0239975	0.0318988	0.041309	0.0295722	0.0263809	0.0278369	0.0217627	0.0259598	0.0213518	0.0136411		4.1645	6.56305	6.68729	6.4769	6.99228	6.96273	6.97943	7.07428	7.21978
HZ	0.0241959	0.0283531	0.0336062	0.0258012	0.0221536	0.0145886	0.0343956	0.0212258	0.0178391	0.0233766	0.017821	0.0170109	0.0310115	0.0195692	0.0198556	0.0300296	0.0399455	0.0258146	0.0193252	0.0234224	0.0188856	0.0245145	0.0203986	0.0101706	0.0109183		6.47825	6.60632	6.37903	6.93372	6.90116	6.92256	7.0218	7.18769
ZMD	0.0160973	0.0191647	0.0290738	0.0190055	0.0212271	0.0141441	0.030269	0.018184	0.0152692	0.0183082	0.0134111	0.0123323	0.0350855	0.0168938	0.0127045	0.0261513	0.0303885	0.0172898	0.0229551	0.0187003	0.0153178	0.0231925	0.0154681	0.0141774	0.0175278	0.0115594		5.32495	6.13979	6.03909	6.31311	6.60612	6.67333	7.1697
KF	0.020218	0.0227657	0.0339197	0.0242895	0.0328813	0.0209656	0.0253683	0.0249317	0.02362	0.0242819	0.0218586	0.0190336	0.0382895	0.0203438	0.0165248	0.0226378	0.0250507	0.0210712	0.0267256	0.0283173	0.020059	0.0253053	0.0192939	0.0243365	0.0297991	0.0245363	0.0108403		5.87633	5.66843	5.85198	6.29859	6.37709	7.02749
LY	0.0237931	0.0227209	0.0350058	0.0264792	0.0333517	0.0190793	0.0356579	0.0261988	0.0230359	0.0270127	0.021868	0.0221785	0.0323367	0.0211001	0.0182097	0.0195462	0.0264516	0.0246818	0.0280294	0.0307235	0.0179774	0.0222629	0.0235317	0.0222931	0.0266391	0.0167848	0.0155723	0.0186301		6.39582	6.08063	6.06061	6.27749	6.76394
LF	0.0185163	0.024214	0.032251	0.0267846	0.0272205	0.0186591	0.0314513	0.0241494	0.0251377	0.028093	0.0204814	0.0191383	0.0367798	0.0208029	0.0179087	0.025086	0.0262304	0.0217748	0.0212159	0.0256621	0.0175231	0.0225318	0.0231078	0.019406	0.027799	0.0181877	0.0138971	0.0122176	0.0121427		5.76929	6.38034	6.35467	7.0994
SJZ	0.0229753	0.0277784	0.0368987	0.0294998	0.0274294	0.0195215	0.040061	0.0255123	0.02356	0.0257791	0.0203785	0.0204251	0.03885	0.0236108	0.0218794	0.0239389	0.0345035	0.025679	0.0255805	0.025943	0.0188908	0.0234846	0.0215885	0.0162472	0.0220649	0.0140844	0.0115075	0.017642	0.0141723	0.0158957		5.60472	5.5764	6.79402
TJ	0.0268037	0.0291995	0.0400866	0.0295139	0.0194674	0.0183739	0.0433842	0.0201142	0.0181376	0.022287	0.0248469	0.0213603	0.0386021	0.0244478	0.0232563	0.0254373	0.0401379	0.0269312	0.0210181	0.0232182	0.018455	0.0248873	0.0223448	0.017587	0.0199031	0.0139659	0.0149759	0.0253252	0.0195054	0.0228966	0.0113042		4.78705	6.43312
BJ	0.0239183	0.0257407	0.0363995	0.0255474	0.0211879	0.0182422	0.0415856	0.0190421	0.0200024	0.021153	0.0204216	0.0173376	0.036045	0.0198961	0.0189161	0.0226245	0.0322264	0.0203246	0.0249574	0.0231162	0.0165611	0.0241942	0.0206989	0.0145478	0.0219748	0.0169589	0.0159802	0.0251397	0.0170465	0.0180389	0.0138603	0.0108186		6.49109
SY	0.0344876	0.0384528	0.0506114	0.0372489	0.029096	0.026115	0.0512174	0.0258525	0.0217132	0.0255314	0.0291405	0.0269731	0.0405566	0.0373859	0.0303851	0.0406191	0.0494541	0.0340382	0.028245	0.0266442	0.0253074	0.0352321	0.0276106	0.0229343	0.0257228	0.0198461	0.0204467	0.0347848	0.0303215	0.0328295	0.0223004	0.0172677	0.0182083
Genetic distance [FST/(1-FST)] between all populations displayed below the diagonal; geographical distance [ln (km)] displayed above the diagonal
